# Supplementary material for: Anxiety mediates the effect of social media addiction on negative attentional bias: the moderating role of impulsivity
Source: Front Psychiatry. 2025 Jun 27;16:1592132. doi: 10.3389/fpsyt.2025.1592132 (PMC12246940; doi:10.3389/fpsyt.2025.1592132)
Supplement: Supplementary file 1 [file Table1.xlsx]

## Sheet: Sheet1
序号	您每天使用手机的时长为____小时	在过去一年，你有经常……—花很多时间想着社交媒体或计划使用社交媒体吗？	感觉越来越强烈需要社交媒体？	利用社交媒体去忘记自身问题吗？	尝试减少使用社交媒体但不成功吗？	因被禁止使用社交媒体而感到烦躁或困扰吗？	因过度使用社交媒体而对您的工作或学业有负面影响吗？	句子描述如下：—我的智能手机是我生活中最重要的东西。	我曾因为智能手机的使用，而与我的家人或朋友发生冲突。	专注使用智能手机是改变我心情的一个途径（从中感到开心或在有需要的时候藉此逃避）。	随时间过去，我玩智能手机的时间愈来愈长。	当我想使用或拿到我的智能手机却不能时，我会感到伤心、情绪化或易怒。	当我尝试减少使用智能手机，我可维持一段短时间，但最终只会跟以前一样，甚至比当初使用的更多。	叙述如下：—我会尽其所能去得到我想要的东西	当我把某件事情做得很好时, 我会喜欢继续做它	只要我觉得某件事情可能有趣, 我就会去尝试它	当我得到想要的事物时, 我觉得很兴奋并充满能量	被批评或指责会让我感到很难过	当我想要某件东西时, 我会想方设法去得到它	我常只因为好玩或有趣就去做某些事	当我有机会获得我想要的东西时, 我会马上行动起来	如果我想到或知道有人生我的气, 我就觉得很紧张或心情不好	当有机会得到我想要的东西时, 我会立刻兴奋起来	我常因一时冲动就行动	如果我觉得有不愉快的事情可能会发生, 那我就会变得坐立不安	有好事情发生在我身上时, 我会受到很大的影响	如果我想到没把某件事情做好, 我就觉得紧张	我喜欢刺激及新鲜感	我会以 “排除万难 ” 的态度追求我想要的东西	赢得比赛让我很兴奋	我担心我会犯错	症状描述如下：—感觉紧张，焦虑或急切	不能够停止或控制担忧	对各种各样的事情担忧过多	很难放松下来	由于不安而无法静坐	变得容易烦恼或急躁	感到似乎将有可怕的事情发生而害怕	做事时提不起劲或没有兴趣	感到心情低落，沮丧或绝望	入睡困难、睡不安稳或睡得过多	感觉疲倦或没有活力	食欲不振或吃太多	觉得自己很糟或很失败，或让自己、家人失望	对事物专注有困难，例如看报纸或看电视时	行动或者说话速度缓慢到别人已经察觉？或刚好相反，变得比平日更烦躁或坐立不安，动来动去	有不如死掉或用某种方式伤害自己的念头	1.我认真安排每件事—选项	2. 我做事不加思考。—选项
1	3	4	4	4	4	4	4	6	6	6	6	6	6	1	1	1	1	1	1	1	1	1	1	1	1	1	1	1	1	1	1	1	1	1	1	1	1	1	1	1	1	1	1	1	1	1	1	5	5
2	9	3	3	2	2	3	4	5	5	5	5	5	5	2	2	2	2	3	3	3	3	2	2	3	2	2	2	2	2	2	2	2	2	2	1	2	2	2	1	2	1	2	2	2	2	2	2	3	2
3	6	4	1	1	3	3	3	2	4	5	4	4	4	2	1	1	2	2	2	1	1	2	1	2	2	2	2	2	1	1	1	2	2	2	4	2	2	2	2	2	2	2	2	2	2	1	2	3	3
4	12	3	3	3	3	2	3	5	3	5	3	5	3	3	3	2	2	3	3	3	2	3	3	4	4	3	3	2	2	3	2	3	3	3	3	3	3	3	3	3	3	3	3	3	3	3	3	4	4
5	6	3	3	3	3	3	3	3	3	3	3	3	3	2	2	2	2	2	2	2	2	2	2	2	2	2	2	2	2	2	2	2	2	2	2	2	2	2	2	2	2	2	2	2	2	2	2	3	3
6	3	1	1	1	1	1	1	1	1	2	1	1	1	2	1	2	1	1	2	2	2	1	1	2	2	2	2	2	2	2	1	1	1	2	1	1	1	1	1	1	1	1	1	1	1	1	1	3	3
7	2	3	2	2	2	4	2	4	3	4	4	4	3	2	1	1	1	2	2	2	2	2	2	2	2	2	1	2	2	1	1	2	2	2	2	2	1	1	1	1	2	1	2	2	2	2	1	4	2
8	4	2	3	2	1	3	4	4	2	4	3	2	4	2	1	2	2	1	2	2	2	1	2	3	2	2	1	3	3	2	1	2	1	2	1	1	2	2	1	2	1	2	1	2	2	1	1	3	2
9	10	4	4	4	4	4	4	4	4	4	5	4	4	3	2	3	3	2	3	3	3	3	3	3	2	3	2	2	2	2	3	2	3	2	2	2	2	2	2	1	2	2	1	2	2	2	1	4	3
10	4	1	1	1	1	1	1	1	1	1	1	1	1	1	1	1	1	2	2	4	1	4	4	4	3	3	3	4	1	1	3	1	1	1	1	1	1	1	1	1	1	1	1	1	1	1	1	5	2
11	3	4	3	3	2	2	3	1	2	3	3	2	2	1	1	1	1	2	1	1	2	2	1	1	1	1	1	1	1	1	2	1	2	2	2	1	1	1	1	1	1	1	1	1	1	1	1	4	2
12	4	3	3	2	2	1	2	2	2	4	3	2	2	2	1	2	1	1	1	3	2	1	1	3	2	2	2	2	2	1	2	1	1	1	1	1	1	1	1	1	1	2	1	1	1	1	1	4	2
13	10	4	1	1	1	1	1	6	4	2	2	2	3	2	2	1	1	2	1	1	1	1	1	1	1	1	1	1	2	1	1	1	1	1	1	1	1	1	1	1	1	1	1	1	1	1	1	3	3
14	8	4	4	3	3	2	4	5	3	4	4	2	3	3	2	3	3	2	3	3	2	1	2	2	1	2	1	3	2	2	1	2	2	2	3	2	2	2	2	2	2	2	2	2	2	2	1	4	2
15	10	3	4	3	4	3	3	3	2	4	3	5	3	2	3	2	3	1	3	1	3	2	2	2	2	3	3	3	2	2	2	4	3	3	3	2	2	2	3	3	3	3	2	2	2	3	3	2	3
16	12	4	3	3	5	3	4	5	5	5	5	5	5	2	2	2	2	2	2	2	2	2	2	3	2	2	2	2	2	2	2	2	2	2	2	1	2	1	2	2	2	2	2	2	2	2	2	2	2
17	6	3	2	2	2	3	2	2	2	4	4	4	3	3	2	1	2	2	3	2	3	3	3	3	3	2	2	1	2	1	2	2	2	2	2	2	3	2	3	2	2	4	2	2	2	1	2	3	2
18	5	1	5	1	3	1	3	6	1	5	3	2	5	2	2	1	1	1	1	3	2	1	1	1	1	1	1	2	2	1	1	3	3	3	1	1	1	1	1	1	1	1	1	1	2	1	1	4	3
19	2	2	2	2	2	2	2	2	2	2	2	2	2	1	1	1	1	2	2	2	2	2	2	2	2	2	2	2	2	2	2	1	1	1	1	1	1	1	1	1	1	1	1	1	1	1	1	4	2
20	4	1	1	1	1	1	1	1	1	1	1	1	1	2	2	2	2	2	2	2	2	2	2	2	2	2	2	2	2	2	2	1	1	1	1	1	1	1	1	1	1	1	1	1	1	1	1	4	2
21	2	1	1	1	1	1	1	1	1	1	1	1	1	1	1	1	1	2	3	2	1	3	1	3	3	2	2	2	2	1	3	1	1	1	1	1	1	1	1	1	1	1	1	1	1	1	1	5	1
22	2	2	2	2	2	2	2	2	2	2	2	2	2	1	1	1	1	2	1	1	1	1	1	2	2	2	3	2	2	1	1	1	1	1	1	1	1	1	1	1	1	1	1	1	1	1	1	1	1
23	5	1	1	1	1	1	1	3	3	2	2	2	2	2	2	2	2	2	2	2	2	2	2	2	2	2	2	2	2	2	2	2	2	2	2	2	2	2	2	2	2	2	2	2	2	2	2	3	3
24	2	3	3	3	2	2	1	5	2	5	2	1	1	1	1	1	1	1	1	2	1	4	2	4	4	1	1	4	1	1	1	1	1	1	1	1	1	1	1	1	1	1	1	1	1	1	1	4	2
25	3	3	3	1	1	1	1	2	2	2	2	2	2	3	2	2	2	2	2	2	2	2	2	2	2	2	2	2	2	2	2	1	1	1	1	1	1	1	1	1	1	1	1	1	1	1	1	4	1
26	2	3	2	3	1	4	3	3	2	3	2	2	4	1	1	1	1	1	1	1	1	1	1	1	1	1	1	1	1	1	1	2	2	2	1	1	1	1	2	1	1	1	1	1	1	1	1	4	3
27	2	3	3	2	2	2	2	4	5	5	5	4	5	2	2	2	2	2	2	2	2	2	2	2	2	2	2	2	2	2	2	2	2	2	2	2	2	2	2	2	2	2	2	2	2	2	2	3	3
28	2	1	2	1	1	1	1	1	1	1	1	1	1	4	2	4	3	4	4	2	2	3	3	4	4	4	2	4	3	1	2	1	1	1	1	1	1	1	1	1	1	1	1	1	1	1	1	5	2
29	1	1	1	1	1	1	1	4	1	4	4	3	3	3	2	2	2	2	3	3	2	2	2	2	3	2	2	3	3	2	2	2	1	2	2	1	2	1	2	2	1	2	1	1	1	1	1	2	3
30	1	3	3	3	3	3	3	4	3	4	4	4	4	3	3	3	3	3	3	3	3	3	3	3	3	3	3	3	3	3	3	1	1	1	1	1	1	1	1	1	1	1	1	1	1	1	1	4	2
31	1	2	2	2	2	2	2	3	2	2	2	2	2	2	2	2	2	2	2	2	2	2	2	2	2	2	2	2	2	2	2	1	1	1	1	1	1	1	1	1	1	1	1	1	1	1	1	4	1
32	2	1	1	1	1	1	1	1	1	1	1	1	1	2	2	2	2	3	3	3	2	2	2	2	2	3	2	3	2	2	1	2	1	1	1	1	1	1	1	1	1	1	1	1	1	1	1	3	3
33	3	3	3	1	3	3	1	2	3	4	2	2	2	3	1	3	2	2	3	3	2	2	3	4	4	4	2	3	3	1	4	1	1	1	1	1	1	1	1	1	1	1	1	1	1	1	1	4	1
34	2	2	2	2	2	2	2	2	2	2	2	2	2	1	1	3	1	2	3	4	1	2	2	4	2	2	2	4	1	1	1	1	1	1	1	1	1	1	1	1	1	1	1	1	1	1	1	4	1
35	2	2	1	1	1	1	1	1	1	1	1	1	1	2	2	2	1	4	3	3	1	2	3	4	4	3	3	2	1	1	4	1	1	1	1	1	1	1	1	1	1	1	1	1	1	1	1	4	1
36	2	1	1	2	1	1	3	2	1	3	2	2	1	2	1	2	2	3	3	3	2	2	3	3	2	2	3	3	2	2	2	1	1	1	1	1	1	1	1	1	1	1	2	2	1	1	1	4	2
37	1	1	1	1	1	1	1	1	1	1	1	1	1	1	1	1	1	1	1	1	1	1	1	1	1	1	1	1	1	1	1	1	1	1	1	1	1	1	1	1	1	1	1	1	1	1	1	5	1
38	2	3	3	3	2	2	2	5	2	4	4	2	2	2	2	2	2	2	2	2	2	2	2	3	2	2	2	3	3	2	2	1	1	1	1	1	1	1	1	1	1	1	1	1	1	1	1	3	3
39	2	2	2	2	2	2	2	1	1	1	1	1	1	2	2	2	2	2	3	3	2	3	2	3	3	2	2	2	3	2	2	2	2	2	2	1	1	1	1	1	1	1	1	1	1	1	1	4	1
40	3	3	2	2	2	2	2	2	2	2	2	2	2	3	3	3	3	3	3	4	2	3	2	3	2	3	2	4	3	1	2	1	1	1	1	1	1	1	1	1	1	1	1	1	1	1	1	4	1
41	2	3	2	2	2	2	2	3	3	3	3	3	3	2	2	2	2	2	2	2	2	3	2	2	2	2	2	2	2	2	2	1	1	2	2	1	1	1	1	1	2	2	2	1	1	1	1	3	2
42	2	3	3	1	1	1	2	2	2	3	4	2	2	2	1	2	1	1	1	2	1	2	1	2	2	2	1	2	1	1	1	2	1	2	1	1	2	1	1	1	1	1	1	1	1	1	1	5	1
43	2	2	2	2	1	2	2	5	4	4	3	2	3	3	2	2	2	1	3	3	2	2	2	3	2	2	2	3	2	2	2	2	2	2	1	1	2	1	2	2	2	3	1	2	2	2	1	3	3
44	2	1	2	1	1	1	1	3	1	2	2	1	1	3	2	2	2	3	3	3	3	3	4	3	3	3	3	3	3	1	2	1	1	2	1	1	1	1	2	1	1	1	1	1	1	1	1	4	2
45	10	4	3	3	3	2	2	4	1	2	2	2	4	2	2	2	2	2	2	2	2	2	2	3	3	2	2	3	2	3	3	1	1	1	1	1	1	1	1	1	1	1	1	1	1	1	1	3	3
46	2	3	3	2	2	1	1	2	2	1	2	2	2	4	2	3	2	3	3	3	2	2	3	3	3	3	3	3	3	2	2	2	1	1	2	1	1	1	1	1	1	1	1	1	1	1	1	4	2
47	2	1	1	1	1	1	1	4	3	3	3	3	3	2	2	3	2	4	2	3	4	3	3	3	3	3	3	2	3	3	2	2	2	2	2	2	2	2	2	2	2	2	2	2	2	2	1	3	3
48	2	2	2	1	1	2	2	2	1	3	1	2	2	2	2	2	2	2	2	3	2	2	2	3	3	3	2	3	2	1	2	2	2	1	1	1	1	1	2	1	2	2	1	1	1	1	1	4	1
49	2	2	2	1	1	1	1	2	1	2	1	1	1	2	2	2	2	1	2	3	2	3	2	3	2	3	2	3	2	2	2	2	1	1	1	1	1	1	1	1	1	1	1	1	1	1	1	5	1
50	2	3	3	3	3	3	3	3	3	3	3	3	3	2	2	2	2	2	2	2	2	2	2	2	2	2	2	2	2	2	2	2	2	2	2	2	2	2	2	2	2	2	2	2	2	2	2	3	3
51	2	2	2	2	3	1	2	3	5	5	4	4	3	2	2	3	2	2	3	3	2	3	2	3	3	2	2	3	3	2	2	2	2	1	1	1	2	2	2	1	2	2	2	1	2	1	1	4	2
52	6	3	3	2	2	2	2	3	2	3	3	3	3	3	1	3	3	2	3	3	2	3	2	4	3	3	2	4	3	2	2	1	1	1	1	1	1	1	1	1	1	2	1	1	1	1	1	4	1
53	2	3	3	2	1	2	3	4	3	4	3	3	3	2	1	1	1	2	3	2	2	3	2	3	2	2	2	2	2	2	2	2	2	2	2	2	2	2	2	2	2	2	2	2	2	2	1	3	2
54	2	2	2	2	2	2	2	2	2	2	2	2	2	1	1	1	1	2	2	2	1	2	1	2	2	2	2	2	1	1	2	1	1	2	1	1	2	1	1	1	1	1	1	1	1	1	1	5	1
55	6	5	5	5	5	5	5	6	6	6	6	6	6	4	4	4	4	4	3	3	3	3	3	3	3	3	3	3	3	3	3	2	2	2	2	2	2	2	2	2	2	2	2	2	2	2	2	3	3
56	6	2	2	2	2	2	2	4	3	3	3	3	3	2	2	2	2	2	2	2	2	2	2	2	2	2	2	2	2	2	2	1	1	1	1	1	1	1	1	1	1	1	1	1	2	1	1	3	3
57	2	1	1	3	5	1	3	5	1	5	5	2	5	1	2	2	1	1	1	3	1	1	1	2	2	1	2	2	1	1	1	2	2	1	1	1	2	1	2	2	1	2	2	1	1	1	1	5	1
58	3	2	2	2	2	2	2	3	1	3	4	3	3	3	1	1	1	4	4	3	3	2	2	3	2	2	2	2	3	1	2	1	1	1	1	1	1	1	1	1	1	1	1	1	1	1	1	4	2
59	2	4	2	2	2	2	2	3	4	4	2	2	2	2	2	2	2	2	2	2	2	2	2	3	2	3	2	3	3	1	1	2	2	2	2	2	2	2	2	2	2	2	2	2	1	1	1	3	2
60	1	2	2	2	2	2	2	2	2	2	2	2	2	3	3	3	3	3	3	3	3	3	3	3	3	3	3	3	3	3	3	1	1	1	1	1	1	1	1	1	1	1	1	1	1	1	1	5	1
61	2	3	2	2	3	3	2	4	2	4	3	3	3	2	2	2	2	2	2	2	2	2	2	2	3	2	2	3	3	2	2	2	2	2	2	1	1	1	2	2	2	2	1	1	2	2	1	3	3
62	2	2	2	2	2	2	2	3	1	2	2	1	2	2	2	2	1	2	2	3	2	2	2	3	3	2	2	2	2	1	2	2	1	1	1	1	1	1	2	1	2	2	1	2	2	1	1	3	2
63	3	2	2	2	2	2	2	2	2	2	2	2	2	3	1	1	1	3	3	3	2	3	2	3	3	3	2	3	2	2	2	1	1	1	1	1	1	1	1	1	1	1	1	1	1	1	1	3	2
64	2	2	2	3	2	2	2	4	1	4	1	2	1	2	1	2	2	1	3	3	2	2	3	3	2	2	2	3	3	1	2	2	1	1	1	1	1	1	1	1	1	1	1	1	1	1	1	4	1
65	3	3	3	3	1	1	1	3	1	3	3	2	2	3	2	3	2	2	3	3	3	3	3	3	3	3	2	3	3	2	2	1	1	1	1	1	1	1	1	1	1	1	1	1	1	1	1	4	2
66	2	3	3	3	3	3	3	4	3	3	3	3	3	2	2	2	2	2	2	2	2	2	2	2	2	2	2	2	2	1	2	2	2	3	3	2	3	2	2	2	2	3	1	2	2	2	1	3	2
67	3	1	1	1	1	1	1	2	1	2	2	2	2	2	1	1	1	2	2	3	2	3	2	3	3	3	3	3	1	1	3	1	1	1	1	1	1	1	1	1	1	1	1	1	1	1	1	5	1
68	2	3	3	2	2	1	1	3	1	2	2	2	2	2	2	2	1	2	2	2	2	3	2	3	2	2	2	1	2	1	2	2	2	2	2	1	1	1	2	1	2	2	2	2	2	1	1	3	2
69	3	3	2	1	3	1	1	4	4	3	2	3	1	1	1	1	1	3	3	3	2	2	2	2	2	2	2	2	2	2	2	2	1	1	1	1	1	1	1	1	1	2	1	1	1	1	1	3	2
70	6	2	1	1	1	1	1	2	2	2	4	2	2	3	2	2	2	2	3	3	2	2	2	3	3	2	2	4	4	2	2	2	1	1	2	2	1	1	2	2	1	2	1	1	1	1	1	3	2
71	3	1	1	1	1	1	1	3	1	2	3	1	1	2	2	2	2	2	2	2	2	2	2	3	2	3	1	3	2	2	1	1	1	1	1	1	1	1	1	1	1	2	1	1	1	1	1	5	3
72	2	1	2	2	2	2	2	2	2	2	2	2	1	2	2	1	1	1	3	3	1	2	1	2	2	2	2	2	1	2	2	2	2	2	2	2	2	1	2	2	2	2	1	2	2	2	1	4	2
73	3	3	2	2	2	2	2	2	2	2	2	2	2	1	1	2	1	2	2	3	2	3	2	4	4	3	3	2	3	2	4	2	1	1	1	1	1	1	1	1	1	1	1	1	1	1	1	4	1
74	3	1	1	1	1	1	1	4	2	4	4	4	3	1	1	1	1	2	2	1	1	2	2	2	2	2	1	2	2	1	1	1	1	1	1	1	1	1	2	1	1	1	1	1	1	1	1	4	4
75	2	2	2	3	2	2	2	2	1	2	2	2	2	2	2	2	2	3	2	3	2	3	2	3	3	3	3	2	2	2	2	1	1	1	1	1	1	1	1	1	1	1	1	1	1	1	1	4	2
76	2	2	2	2	2	2	2	2	2	2	2	2	2	1	1	1	1	4	3	3	3	3	3	3	3	3	3	3	3	2	2	1	1	1	1	1	1	1	1	1	1	1	1	1	1	1	1	4	4
77	2	3	2	2	2	1	1	2	1	2	2	2	2	2	1	1	1	2	3	3	2	2	2	3	3	3	3	3	2	2	2	1	1	1	1	1	1	1	1	1	1	1	1	1	1	1	1	4	2
78	1	1	1	1	1	2	1	1	1	1	1	1	1	4	1	1	1	4	4	4	1	4	4	4	4	4	3	2	4	3	3	1	1	1	1	1	1	1	1	1	1	1	1	1	1	1	1	1	1
79	2	2	4	2	3	4	3	6	3	4	3	6	3	1	1	1	1	2	2	2	1	2	2	2	2	1	1	3	2	2	2	1	1	1	1	2	2	1	1	1	1	1	1	1	1	1	1	5	1
80	1	1	1	1	1	1	1	3	1	3	1	1	1	1	1	1	1	3	3	3	3	2	2	4	4	1	4	3	1	1	2	1	1	1	1	1	1	1	1	1	1	1	1	1	1	1	1	5	1
81	2	2	2	1	1	1	1	3	2	2	3	1	1	2	1	2	2	3	2	3	1	3	2	3	3	3	3	3	2	2	3	1	1	1	1	1	1	1	1	1	1	1	1	1	1	1	1	4	1
82	2	3	3	2	2	2	2	4	2	2	2	2	2	2	2	2	2	2	3	2	2	3	2	3	3	3	3	2	2	2	2	1	1	1	1	1	1	1	1	1	1	1	1	1	1	1	1	4	1
83	1	1	2	1	2	1	1	2	1	2	2	2	2	1	1	2	1	2	2	3	1	3	2	4	3	2	3	2	2	1	4	1	1	1	1	1	2	1	1	1	1	1	1	1	1	1	1	5	1
84	3	1	1	1	1	1	1	3	2	2	4	1	3	3	2	2	1	3	3	2	2	2	2	1	1	2	2	3	4	2	2	2	2	1	2	2	1	1	2	2	2	2	1	2	1	1	1	3	2
85	1	3	3	3	3	3	3	4	1	1	1	1	1	1	1	1	1	2	2	2	2	2	2	2	2	2	2	2	2	2	2	1	1	1	1	1	1	1	1	1	1	1	1	1	1	1	1	5	1
86	3	4	2	2	3	1	2	2	1	3	2	2	2	2	2	1	1	3	3	2	2	4	2	2	4	2	2	3	3	3	2	2	2	2	2	1	2	1	2	1	1	3	2	1	1	1	1	3	2
87	2	3	1	1	1	1	2	2	2	2	2	2	2	2	1	1	1	2	3	3	2	2	2	3	4	3	2	2	2	1	2	2	1	1	1	1	1	1	1	1	1	1	1	1	1	1	1	4	1
88	3	2	3	1	2	1	2	2	1	1	2	2	2	1	1	1	1	3	3	1	1	2	1	2	2	1	4	1	3	1	2	1	1	1	1	1	1	1	1	1	1	1	1	1	1	1	1	4	1
89	5	2	2	2	2	2	2	2	1	2	2	2	2	2	1	1	1	2	3	2	1	3	2	3	3	3	4	2	2	1	3	1	1	1	1	1	1	1	1	1	1	1	1	1	1	1	1	4	1
90	2	2	2	1	1	1	1	3	1	1	1	1	1	2	2	2	2	3	3	2	2	3	2	3	3	2	2	3	3	2	2	1	1	1	1	1	1	1	2	1	1	1	1	1	1	1	1	4	1
91	1	2	2	2	3	2	2	2	1	3	3	2	3	2	2	2	2	2	2	2	2	3	2	3	2	2	2	2	2	2	2	1	1	1	1	1	1	1	2	1	1	2	1	1	1	1	1	4	1
92	1	3	1	1	1	1	1	1	1	1	1	1	1	4	1	1	1	2	4	3	1	4	1	1	4	1	1	4	4	1	1	1	1	1	1	1	1	1	1	1	1	1	1	1	1	1	1	4	1
93	4	3	2	2	2	1	2	4	2	5	5	2	4	3	2	2	2	2	3	3	2	2	3	3	3	3	2	3	3	3	2	2	1	2	1	1	1	1	1	1	1	1	1	1	1	1	1	3	4
94	2	1	1	1	1	1	1	2	2	2	2	2	2	2	2	2	2	1	3	3	2	2	2	3	2	2	1	3	1	1	1	1	1	1	1	1	1	1	1	1	1	1	1	1	1	1	1	3	2
95	1	1	3	3	2	1	1	3	3	3	2	2	2	3	2	2	2	1	3	2	2	2	3	3	2	2	2	3	3	2	1	2	2	2	2	2	2	3	2	2	1	2	2	3	2	2	1	4	2
96	2	1	1	1	1	1	1	2	2	2	2	2	2	1	1	2	1	4	2	4	1	4	1	4	4	1	4	2	1	1	2	1	1	1	1	1	1	1	1	1	1	1	1	1	1	1	1	5	1
97	1	3	3	2	2	2	3	5	4	4	4	5	5	2	1	1	1	2	2	2	1	2	1	2	2	2	2	2	2	2	2	2	2	2	2	2	2	2	2	2	2	2	2	2	2	2	2	2	3
98	2	1	1	1	1	1	1	2	1	2	2	1	2	2	1	2	2	4	3	3	2	3	3	4	3	4	3	4	4	2	2	1	1	1	1	1	1	1	1	1	2	1	1	1	1	1	1	4	1
99	3	4	3	1	1	1	1	2	2	2	3	3	3	2	2	2	2	2	2	2	2	2	2	2	2	2	2	2	2	2	2	2	2	2	2	2	2	2	2	2	2	2	2	2	2	2	2	4	2
100	2	2	2	2	2	2	2	1	1	2	1	1	2	3	2	2	2	2	3	3	2	3	3	4	3	3	2	3	4	1	2	1	1	1	1	1	1	1	1	1	1	1	1	1	1	1	1	4	2
101	2	3	2	2	1	2	2	4	1	4	3	1	1	2	1	1	1	2	2	3	1	2	1	2	2	2	2	1	2	1	2	1	1	1	1	1	1	1	1	1	1	1	1	1	1	1	1	3	3
102	6	3	2	2	1	1	2	3	3	4	4	1	2	2	2	2	2	2	2	2	2	2	2	3	3	3	2	2	2	2	2	2	1	2	4	2	1	2	4	4	2	4	1	2	1	2	2	3	3
103	3	1	1	1	3	2	2	2	1	1	4	2	3	2	2	2	1	3	2	3	2	2	2	3	2	3	3	4	2	1	2	1	1	1	1	1	1	1	1	1	1	1	1	1	1	1	1	4	2
104	3	3	2	2	2	2	2	4	3	4	4	3	3	2	2	2	2	2	2	2	2	3	2	3	3	3	2	2	2	2	2	1	1	1	1	1	1	1	1	1	1	1	1	1	1	1	1	3	2
105	1	1	1	1	1	1	1	4	1	2	2	2	2	2	1	2	1	1	2	1	1	2	1	2	2	2	1	2	2	1	1	1	1	1	1	1	1	1	1	1	1	1	1	1	1	1	1	5	1
106	2	2	1	1	1	1	1	6	2	4	5	4	2	1	1	1	1	2	4	1	1	1	1	1	1	1	1	2	1	1	1	2	1	1	2	2	2	2	1	2	2	2	2	1	1	2	1	4	1
107	3	3	2	1	2	2	2	2	2	2	2	2	2	3	2	2	2	3	2	2	2	3	2	3	3	3	2	2	2	2	3	1	1	1	1	1	1	1	1	1	1	1	1	1	1	1	1	4	2
108	3	1	2	2	3	1	2	2	2	2	2	2	2	1	2	1	1	3	1	1	1	2	1	4	4	1	2	2	2	2	2	1	1	1	1	1	1	1	1	1	1	1	1	1	1	1	1	5	2
109	1	1	1	1	1	1	1	1	1	1	1	1	1	4	1	1	1	4	4	4	4	4	4	4	4	4	4	4	4	2	4	1	1	1	1	1	1	1	1	1	1	1	1	1	1	1	1	5	1
110	2	2	2	2	1	2	1	1	1	1	1	1	1	1	1	1	1	3	3	3	1	3	1	4	4	3	3	4	2	1	3	1	1	1	1	1	1	1	1	1	1	1	1	1	1	1	1	5	1
111	1	1	1	1	1	1	1	4	2	3	3	3	3	3	3	3	3	2	3	3	3	3	3	3	3	3	3	3	3	3	3	1	1	1	1	1	1	1	1	1	1	1	1	1	1	1	1	3	2
112	2	3	1	1	1	1	1	2	2	2	4	2	2	1	2	2	1	1	3	3	1	1	1	2	1	2	2	1	1	1	1	1	1	1	1	1	1	1	1	1	1	1	1	1	1	1	1	4	3
113	1	1	1	1	1	1	1	4	1	1	1	1	1	1	1	1	1	3	2	4	1	3	2	4	3	2	3	3	1	1	2	1	1	1	1	1	1	1	1	1	1	1	1	1	1	1	1	5	1
114	2	1	1	1	1	1	1	1	1	1	1	1	1	3	2	2	2	3	4	3	2	4	3	4	4	3	3	4	3	2	3	1	1	1	1	1	1	1	1	1	1	1	1	1	1	1	1	4	1
115	2	1	1	1	1	1	1	5	2	2	2	1	2	1	1	1	1	1	1	1	1	2	1	1	1	1	1	1	1	1	1	1	1	1	1	1	1	1	1	1	1	1	1	1	1	1	1	5	3
116	1	1	1	1	1	1	1	1	1	1	1	1	1	1	1	1	1	3	2	3	2	3	2	3	2	2	3	2	2	2	2	2	2	2	2	2	2	2	2	2	2	2	2	2	2	2	2	3	2
117	2	3	3	2	2	2	1	3	1	3	2	1	2	2	1	2	1	2	2	2	1	3	2	2	2	2	1	2	1	1	2	1	1	1	1	1	1	1	1	1	1	1	1	1	1	1	1	4	2
118	2	3	2	2	2	2	1	4	3	4	4	3	2	2	2	2	2	2	2	2	2	2	2	3	3	3	2	2	3	2	2	2	1	2	2	1	2	2	2	1	2	1	1	2	1	1	1	4	2
119	1	3	3	3	1	2	1	4	2	3	2	3	3	2	1	1	1	1	3	2	2	2	2	2	2	2	2	2	2	1	2	1	1	1	1	2	2	1	1	2	1	1	1	1	1	1	1	3	3
120	1	3	1	1	1	1	1	4	1	1	1	1	1	2	1	1	1	2	2	2	1	1	1	1	2	1	2	1	4	1	1	2	2	2	2	1	1	1	2	1	2	1	3	1	1	1	1	5	3
121	2	2	2	2	2	2	2	2	2	2	2	2	2	1	1	1	1	2	2	2	1	2	2	3	3	2	2	3	2	2	2	2	2	2	2	2	2	2	2	1	2	2	1	1	1	1	1	5	2
122	3	2	2	2	2	2	1	2	1	2	1	1	1	1	1	1	1	2	1	4	1	2	1	3	4	1	1	3	1	1	1	2	1	2	2	1	1	1	1	1	1	2	1	1	1	1	1	3	1
123	2	3	3	3	2	1	3	4	2	4	2	2	2	1	1	1	1	1	1	1	1	1	1	1	1	1	1	1	1	1	1	1	1	1	1	1	1	1	1	1	1	1	1	1	1	1	1	5	1
124	2	2	2	2	2	2	2	3	3	3	2	2	2	2	1	2	2	2	2	2	2	2	2	4	2	2	2	2	2	2	2	1	1	1	1	1	1	1	1	1	1	1	1	1	1	1	1	5	1
125	2	3	2	1	1	1	1	3	1	2	2	2	1	2	1	2	1	2	3	3	1	3	1	3	3	3	2	3	1	1	2	1	1	1	1	1	1	1	1	1	1	1	1	1	2	1	1	4	1
126	3	1	2	2	3	1	2	2	2	2	2	2	2	1	1	1	1	3	1	2	1	4	1	4	4	1	3	2	2	1	2	1	1	1	1	1	1	1	1	1	1	1	1	1	1	1	1	4	2
127	3	1	3	1	2	1	3	3	3	3	3	3	3	2	1	1	1	3	3	3	2	3	3	3	3	2	2	2	2	2	2	1	1	1	1	1	1	1	1	1	1	1	1	1	1	1	1	5	1
128	1	3	3	1	2	1	1	1	1	1	1	1	1	2	2	2	2	3	3	3	2	3	3	4	4	2	3	3	2	1	2	1	1	1	1	1	1	1	1	1	1	1	1	1	1	1	1	4	1
129	3	3	2	2	3	2	2	2	2	3	2	2	3	2	3	2	1	2	2	4	1	3	4	4	2	4	1	2	2	2	3	2	2	3	2	1	1	2	2	2	3	3	2	1	2	1	1	5	1
130	3	2	2	2	2	2	2	4	2	4	3	2	2	2	2	2	2	2	3	2	2	2	2	3	2	2	2	2	2	1	2	1	1	1	1	1	1	1	1	1	1	1	1	1	1	1	1	3	1
131	5	3	4	3	3	3	3	3	2	3	3	3	3	2	2	2	2	2	2	2	2	2	2	2	2	2	2	2	2	2	2	2	2	2	2	2	2	2	2	2	2	2	2	2	2	2	2	3	3
132	2	2	1	1	1	1	1	2	2	4	1	1	1	2	2	2	2	3	3	3	2	2	3	3	2	2	2	2	2	1	3	1	1	1	1	1	1	1	2	2	1	2	2	1	1	1	1	3	3
133	1	1	1	1	1	1	1	1	1	1	1	1	1	2	1	2	1	2	3	4	2	2	1	2	2	2	2	2	2	2	2	2	2	2	2	2	2	2	2	1	2	2	2	2	1	2	1	3	3
134	3	2	2	2	1	2	2	2	2	4	4	2	2	2	1	1	1	1	2	2	1	3	1	4	3	1	2	3	3	1	2	1	2	2	2	1	2	1	1	1	1	2	1	1	2	1	1	3	1
135	1	3	2	2	2	2	2	3	1	1	3	1	3	1	1	1	1	2	2	1	1	2	1	1	2	1	1	2	2	1	2	2	1	1	2	1	1	1	1	1	1	1	1	1	1	1	1	3	1
136	3	1	2	2	3	1	3	2	1	2	2	2	2	1	1	1	1	3	3	4	1	3	2	4	4	2	3	3	2	1	3	1	1	1	1	1	1	1	1	1	1	1	1	1	1	1	1	5	1
137	1	3	2	2	2	2	2	4	2	2	2	2	2	3	2	2	2	3	3	2	2	3	2	3	3	2	3	3	2	2	3	1	1	1	1	1	1	1	1	1	1	1	1	1	1	1	1	3	2
138	2	2	2	2	2	2	2	5	2	2	2	2	2	3	2	3	2	2	3	3	2	3	2	3	3	3	3	2	2	2	2	2	1	1	1	1	1	1	1	1	1	1	1	1	1	1	1	3	3
139	3	4	4	4	4	4	4	2	2	2	2	2	2	1	1	1	1	2	2	1	1	2	1	2	1	1	1	1	1	1	1	2	2	2	2	2	2	2	2	2	2	2	2	2	2	2	2	3	3
140	1	1	1	1	1	1	2	1	2	1	1	1	1	1	1	1	1	1	1	3	1	2	1	2	2	1	1	1	1	1	1	1	1	1	1	1	1	1	1	1	1	1	1	1	1	1	1	5	1
141	2	2	2	2	2	3	3	2	2	2	2	2	2	2	1	1	1	2	3	3	2	3	1	3	3	2	2	2	2	1	3	1	1	1	1	1	1	1	1	1	1	1	1	1	1	1	1	4	1
142	3	2	3	2	2	3	2	3	1	2	2	2	2	2	1	1	1	2	2	2	2	2	2	2	2	2	2	2	2	2	2	1	1	1	1	1	1	1	1	1	1	1	1	1	1	1	1	4	3
143	2	1	1	1	1	1	1	1	1	1	1	1	1	1	1	1	1	1	3	3	1	4	1	4	4	4	4	4	1	1	4	2	1	1	1	1	1	1	1	1	1	1	1	1	1	1	1	5	1
144	2	1	1	2	2	1	1	4	1	4	4	1	3	2	2	1	1	2	2	2	1	2	1	4	4	4	3	4	2	1	2	1	1	1	1	1	1	1	1	1	1	1	1	1	1	1	1	3	1
145	1	3	2	2	2	2	2	2	2	2	2	2	2	3	1	1	2	4	4	2	3	4	4	4	4	4	4	4	4	2	3	1	1	1	1	1	1	1	1	1	1	1	1	1	1	1	1	5	1
146	2	3	2	1	1	1	1	2	1	3	1	1	1	2	1	1	1	4	2	3	1	2	2	3	2	3	3	4	3	1	1	2	1	1	1	1	1	1	1	1	1	1	1	1	1	1	1	4	1
147	1	1	1	1	1	1	1	2	2	2	2	2	2	4	3	4	4	3	4	4	4	4	3	4	3	4	3	4	4	4	4	2	1	3	2	1	1	1	2	2	1	2	2	1	1	1	1	3	3
148	1	1	1	1	1	1	1	1	1	1	1	1	1	1	1	1	1	2	2	3	2	2	2	4	4	4	2	4	4	2	2	1	1	1	1	1	1	1	1	1	1	1	1	1	1	1	1	4	1
149	1	1	2	2	1	2	2	2	2	2	2	2	2	2	1	1	1	2	2	2	2	2	2	2	2	2	2	2	2	2	1	2	2	2	2	2	2	2	2	2	2	2	2	2	2	2	1	3	3
150	5	2	2	2	2	2	2	5	2	2	2	2	2	3	1	1	2	2	2	2	1	2	2	3	2	2	3	3	3	2	2	1	1	2	1	1	1	1	2	2	1	2	2	2	1	1	1	5	2
151	3	3	3	3	3	3	3	2	2	2	2	2	2	2	2	2	2	2	2	2	2	2	2	2	2	2	2	2	2	2	2	1	1	1	1	1	1	1	1	1	1	1	1	1	1	1	1	4	1
152	2	2	2	2	2	2	2	2	2	2	2	2	2	1	1	1	1	4	4	4	4	2	2	4	2	2	2	4	1	1	1	1	1	1	1	1	1	1	1	1	1	1	1	1	1	1	1	4	2
153	1	3	2	1	1	1	1	2	1	1	2	1	2	1	1	2	2	4	4	4	2	4	2	4	4	3	4	2	1	1	2	1	1	1	1	1	1	1	1	1	1	1	1	1	1	1	1	4	1
154	2	3	2	2	1	1	1	2	2	2	2	1	1	2	3	2	2	2	3	3	3	3	2	3	3	2	2	3	3	2	2	1	1	1	1	1	1	1	1	1	1	1	1	1	1	1	1	4	1
155	1	2	2	2	2	2	1	2	2	3	3	2	3	1	1	1	1	2	2	4	1	1	1	3	2	3	2	3	1	1	3	1	1	1	1	1	1	1	1	1	1	1	1	1	1	1	1	3	2
156	2	1	1	1	1	1	1	2	1	1	1	1	1	1	1	1	1	4	1	4	1	4	1	4	4	3	3	4	1	1	4	1	1	1	1	1	1	1	1	1	1	1	1	1	1	1	1	5	1
157	3	2	2	1	1	2	2	1	1	1	2	2	2	1	1	1	1	2	3	2	2	2	2	3	4	4	4	4	4	1	4	1	1	1	1	1	1	1	1	1	1	1	1	1	1	1	1	3	1
158	2	1	1	1	1	1	1	2	2	2	2	2	2	1	1	2	1	2	4	4	2	4	2	1	2	3	2	4	1	2	4	1	1	1	1	1	1	1	1	1	1	1	1	1	1	1	1	5	1
159	2	1	2	1	1	1	1	1	2	1	3	1	2	2	1	1	1	2	2	2	2	1	1	3	3	2	1	1	2	1	1	1	1	2	1	1	2	2	1	1	1	1	1	1	1	1	1	4	2
160	9	4	3	3	3	2	3	2	4	3	4	4	4	3	2	2	2	2	2	1	2	2	2	2	1	2	2	3	2	3	1	2	3	2	3	2	3	2	2	3	3	3	2	2	2	2	1	2	1
161	4	3	2	2	3	2	3	2	1	2	2	2	2	2	2	2	2	2	2	2	2	1	1	2	2	1	2	1	2	2	2	2	2	2	2	2	2	2	2	2	2	2	2	2	2	2	1	4	2
162	4	5	5	5	4	5	5	6	4	6	6	4	6	4	4	3	4	3	4	4	4	3	3	3	4	4	4	4	4	4	4	4	3	4	4	4	3	3	4	4	4	4	4	4	4	4	4	5	4
163	5	1	1	1	1	1	1	2	1	5	1	1	1	1	1	1	1	3	3	2	1	2	1	3	3	3	3	2	1	1	2	2	1	1	1	1	1	1	1	1	1	3	3	1	2	1	1	5	1
164	8	2	2	2	2	2	2	4	1	2	2	1	2	1	1	1	1	1	1	2	1	1	1	3	3	2	2	2	2	2	3	1	1	1	1	1	1	1	1	1	1	1	1	1	1	1	1	4	2
165	2	2	2	1	1	1	1	4	2	2	2	2	1	2	2	2	2	3	3	4	2	3	2	3	2	3	3	3	3	2	2	1	1	1	1	1	1	1	1	1	1	1	1	1	1	1	1	4	2
166	1	1	1	1	1	1	1	2	2	2	2	2	2	4	1	1	2	1	3	3	3	4	3	2	3	3	2	2	2	2	3	2	1	1	1	1	1	1	1	1	1	1	1	1	1	1	1	4	2
167	2	2	1	1	1	1	1	1	1	1	1	1	1	1	1	1	1	4	4	4	4	2	2	4	3	2	2	2	3	1	3	1	1	1	1	1	1	1	1	1	1	1	1	1	1	1	1	2	2
168	2	1	1	1	1	1	1	1	1	1	1	1	1	1	1	4	1	1	4	4	2	2	2	4	1	1	1	4	4	1	1	1	2	2	2	3	3	1	1	1	1	2	1	1	1	1	1	4	1
169	2	2	2	2	2	2	2	2	1	1	2	1	1	1	1	3	2	1	3	4	2	2	2	2	2	2	2	2	2	2	2	1	1	1	1	1	1	1	1	1	1	1	1	1	1	1	1	4	2
170	2	1	1	1	1	1	1	3	2	4	2	2	3	2	2	2	2	2	2	2	2	2	2	2	2	2	2	2	2	2	2	1	1	1	2	1	1	1	1	1	1	1	1	1	1	1	1	3	3
171	5	1	1	1	1	1	1	1	1	1	3	1	1	1	1	1	1	1	1	1	1	2	2	2	2	2	2	3	1	1	1	1	1	1	1	1	1	1	1	1	1	1	1	1	1	1	1	5	1
172	1	1	1	1	1	1	1	1	1	1	1	1	1	1	1	1	1	3	3	3	3	3	3	3	3	2	2	3	2	1	1	1	1	1	1	1	1	1	1	1	1	1	1	1	1	1	1	5	1
173	2	3	3	3	3	3	3	3	3	3	3	3	3	2	2	2	2	2	2	2	2	2	2	2	2	2	2	2	2	2	2	2	2	2	2	2	2	2	2	2	2	2	2	2	2	2	2	3	3
174	2	1	1	1	1	1	1	1	1	1	4	1	1	3	1	1	1	1	3	2	1	1	2	2	2	2	2	2	2	2	2	1	1	1	1	1	1	1	1	1	1	1	1	1	1	1	1	3	2
175	8	1	1	1	1	1	1	1	1	1	1	1	1	4	4	4	4	1	1	1	1	3	3	3	3	3	3	3	3	3	3	1	1	1	1	1	1	1	1	1	1	1	1	1	1	1	1	5	1
176	13	3	2	2	2	2	1	2	2	2	2	2	2	1	1	1	1	2	2	3	2	2	2	4	3	2	1	2	2	1	2	1	1	1	1	1	1	1	1	1	1	1	1	1	1	1	1	4	1
177	2	1	1	1	1	1	1	1	1	1	1	1	1	4	1	1	1	1	4	2	2	2	2	3	2	2	3	3	3	2	3	1	1	1	1	1	1	1	1	1	1	1	1	1	1	1	1	2	2
178	2	2	1	1	1	2	1	1	1	1	3	2	2	2	2	3	2	2	3	4	3	3	3	4	3	3	3	3	2	3	2	2	2	2	3	2	2	1	1	1	3	2	2	1	1	1	1	4	2
179	2	3	3	1	1	3	1	2	2	3	3	3	3	3	2	2	2	3	3	3	3	3	2	3	3	3	3	3	3	2	2	1	1	1	1	1	1	1	1	1	1	1	1	1	1	1	1	4	1
180	2	1	1	1	1	1	1	1	1	1	1	1	1	4	4	4	4	4	4	4	4	4	4	4	4	4	4	4	4	4	4	1	1	1	4	3	3	1	1	1	2	3	2	2	3	2	2	3	3
181	2	3	3	3	3	2	1	5	1	4	4	1	4	2	1	1	2	2	2	3	2	2	2	2	2	2	2	3	3	2	2	1	1	1	1	1	1	1	1	1	1	1	1	1	1	1	1	4	3
182	2	2	3	2	2	3	1	4	4	5	3	4	3	2	1	1	1	1	4	2	1	2	1	3	2	2	2	2	2	1	2	2	2	2	2	2	2	2	2	2	2	2	2	2	1	2	2	3	2
183	2	3	2	2	1	2	1	4	2	1	2	2	2	1	1	1	1	2	2	1	1	4	2	4	4	2	2	3	1	2	3	2	1	2	1	2	1	1	2	1	1	1	1	1	1	1	1	3	2
184	2	3	3	1	3	2	1	2	1	2	2	1	1	4	2	2	2	3	2	2	2	2	2	4	3	3	2	3	3	2	1	1	1	1	1	1	1	1	1	1	1	1	1	2	1	1	1	4	1
185	2	2	2	2	2	2	2	2	2	2	2	2	2	2	3	2	2	3	3	3	2	3	3	3	3	3	3	3	3	2	3	1	1	1	1	1	1	1	1	1	1	1	1	1	1	1	1	4	1
186	4	1	1	3	3	3	1	2	1	3	2	2	5	3	1	1	1	1	4	1	1	4	1	1	4	2	2	3	2	1	1	1	1	1	1	1	1	1	2	1	2	1	1	1	2	1	1	5	2
187	3	2	2	2	2	2	2	2	2	2	2	2	2	2	2	2	2	2	2	2	2	2	2	2	2	2	2	2	2	2	2	2	2	2	2	2	2	2	2	2	2	2	2	2	2	2	2	4	2
188	8	3	2	2	2	1	1	2	2	2	2	1	1	2	1	2	2	3	3	3	2	3	3	4	4	3	2	3	2	2	2	1	1	1	1	1	1	1	1	1	1	1	1	1	1	1	1	5	3
189	1	1	2	2	2	1	1	3	2	2	1	1	1	3	2	2	2	3	4	2	2	4	2	3	3	3	2	2	2	2	2	1	1	1	1	1	1	1	1	1	1	1	1	1	1	1	1	5	1
190	1	2	2	2	2	2	2	1	1	1	1	1	1	4	3	3	3	2	3	2	2	4	3	4	4	3	3	3	4	2	2	1	1	1	2	1	2	1	1	1	2	2	2	1	1	1	1	4	2
191	2	2	2	2	2	2	2	2	2	2	2	2	2	2	2	2	2	2	2	2	2	2	2	3	2	2	2	2	2	2	2	1	1	1	1	1	1	1	1	1	1	1	1	1	1	1	1	3	3
192	2	4	4	1	1	2	1	3	1	1	4	3	3	3	2	1	1	2	3	3	2	2	2	3	4	3	3	2	2	2	2	1	1	1	1	1	1	1	1	1	1	1	1	1	1	1	1	3	1
193	2	4	1	1	1	1	1	1	1	1	1	1	1	4	1	1	1	1	4	4	4	4	4	4	4	4	4	4	4	4	4	1	1	1	1	1	1	1	1	1	1	1	1	1	1	1	1	5	1
194	2	3	1	1	1	1	1	4	1	4	1	2	1	2	1	1	1	2	1	2	1	4	1	4	3	3	4	4	2	1	4	1	1	1	1	1	1	1	1	1	1	1	1	1	1	1	1	4	1
195	2	1	1	1	1	1	1	4	1	1	1	1	1	2	1	1	1	1	1	1	1	1	1	1	1	1	1	1	1	1	1	1	1	1	1	1	1	1	1	1	1	1	1	1	1	1	1	4	1
196	2	2	2	1	1	1	1	2	2	2	2	2	2	2	3	4	3	2	3	4	2	4	3	3	3	3	4	4	2	2	4	1	1	1	1	1	1	1	1	1	1	1	1	1	1	1	1	3	1
197	2	3	3	1	2	1	1	2	2	4	2	2	2	2	1	1	1	2	2	2	2	2	2	2	2	2	1	2	3	2	2	2	2	2	1	2	2	1	2	2	1	2	2	2	1	2	1	3	3
198	2	2	1	1	1	1	1	1	1	1	1	1	1	2	1	3	2	2	2	4	2	3	3	3	4	4	3	3	2	1	2	1	1	1	2	1	1	1	1	1	1	1	1	1	1	1	1	3	1
199	3	2	2	2	2	2	2	2	2	2	2	2	2	3	3	3	3	3	3	3	3	3	3	3	3	3	3	3	3	3	3	2	1	1	1	1	1	1	1	1	1	1	1	1	1	1	1	1	1
200	3	2	2	2	2	2	2	2	2	4	4	3	3	2	2	2	2	2	2	2	2	2	2	2	2	2	2	2	2	2	2	2	2	2	2	2	2	2	2	2	2	2	2	2	2	2	2	3	3
201	2	3	3	3	3	3	3	2	2	2	2	2	2	2	2	2	2	1	3	2	2	2	2	2	2	2	1	2	2	2	2	2	2	2	2	3	2	3	2	2	2	2	2	2	2	2	2	3	3
202	1	3	4	3	2	4	2	5	3	4	2	4	3	2	1	2	1	1	3	3	3	2	2	3	2	2	2	3	3	2	2	3	2	2	2	2	2	2	2	2	2	2	2	1	2	2	1	3	1
203	2	2	2	1	1	2	2	2	1	2	1	2	1	3	1	1	1	2	2	1	1	2	1	2	2	2	2	1	2	2	2	1	1	1	1	1	1	1	1	1	1	1	1	1	1	1	1	5	3
204	1	1	1	1	1	1	1	1	1	1	1	1	1	2	2	2	2	2	3	3	2	3	3	3	3	2	2	3	3	3	2	2	2	2	2	2	2	2	2	2	2	2	2	2	2	2	1	5	2
205	1	4	4	4	2	1	1	5	2	5	5	4	2	2	2	2	2	2	2	2	2	2	2	2	2	2	2	2	2	2	2	2	2	2	2	2	2	2	2	2	2	2	2	2	2	2	2	3	2
206	1	1	1	1	1	1	1	1	1	1	1	1	1	1	1	2	2	2	4	4	2	3	3	4	4	2	1	3	2	1	3	1	1	1	1	1	1	1	1	1	1	1	1	1	1	1	1	4	1
207	1	2	3	1	3	3	2	2	2	2	2	2	2	3	2	1	2	2	4	2	2	2	2	3	2	3	2	3	2	2	2	1	1	1	1	1	1	1	1	1	1	1	1	1	1	1	1	4	3
208	2	1	1	1	1	1	1	1	1	1	1	1	1	2	2	1	1	3	2	2	2	3	1	3	2	2	2	1	2	1	2	1	1	1	1	1	1	1	1	1	1	1	1	1	1	1	1	4	3
209	2	1	5	2	2	3	3	2	2	5	1	3	3	3	2	2	2	2	3	3	2	3	3	3	3	2	3	3	3	2	2	1	1	1	1	1	1	2	2	1	1	2	1	1	1	1	1	3	3
210	1	3	3	2	2	1	1	4	1	1	1	1	1	2	1	1	1	2	2	3	2	2	2	3	2	3	2	3	3	3	2	2	2	2	2	1	2	2	1	2	2	1	1	2	2	2	1	4	3
211	1	2	2	2	2	2	2	5	3	4	3	2	2	2	2	1	2	2	3	3	2	2	2	3	3	3	1	2	3	2	3	4	3	3	3	2	2	1	2	2	2	1	3	1	1	1	1	4	3
212	1	3	3	3	3	3	3	3	4	4	4	4	4	3	2	2	2	2	2	3	2	2	2	2	2	2	2	2	3	2	2	2	1	2	2	1	2	2	2	1	2	2	2	1	1	1	1	3	3
213	5	2	2	1	1	1	1	1	1	1	1	1	1	3	2	2	2	3	3	3	2	3	3	3	3	3	3	4	3	2	3	1	1	1	1	1	1	1	1	1	1	1	1	1	1	1	1	4	1
214	2	1	1	1	2	2	3	3	2	2	2	3	2	2	2	2	1	2	2	2	2	2	2	3	3	2	2	3	2	2	2	2	2	2	2	1	2	1	2	2	2	2	2	1	2	1	1	4	2
215	2	1	1	1	1	1	1	1	1	1	1	1	1	2	2	2	2	2	1	1	2	2	2	2	2	4	3	2	3	1	2	1	2	1	1	1	1	1	1	1	1	1	1	1	1	1	1	4	3
216	3	3	3	2	2	2	2	2	2	3	2	2	3	3	1	2	2	2	2	3	2	2	3	4	3	2	2	2	2	2	2	2	1	1	1	1	1	1	1	1	1	1	1	1	1	1	1	4	2
217	1	2	2	1	2	1	1	1	1	1	1	1	1	2	2	2	2	2	1	3	1	1	2	1	1	2	2	2	2	2	2	1	1	1	1	1	1	1	1	1	1	1	1	1	1	1	1	4	2
218	2	2	2	1	1	1	1	2	1	1	1	1	1	1	1	4	2	1	2	4	2	3	2	4	2	4	3	4	3	1	3	1	1	1	1	1	1	1	1	1	1	1	1	1	1	1	1	5	2
219	5	3	2	2	2	2	1	1	1	1	1	1	1	4	2	2	2	2	4	4	3	3	4	4	4	3	4	4	4	4	4	1	1	1	1	1	1	1	1	1	1	1	1	1	1	1	1	3	2
220	2	2	1	2	3	1	3	2	4	4	1	1	2	2	1	2	2	2	3	3	2	2	3	3	2	3	2	3	2	2	1	1	1	1	1	1	1	1	1	1	1	1	1	1	1	1	1	4	2
221	1	1	2	1	1	1	1	3	1	2	2	1	1	3	2	2	2	2	3	3	2	3	3	3	3	3	2	3	3	2	2	2	1	2	2	1	1	1	1	2	2	2	1	1	1	1	1	4	1
222	10	1	2	1	1	3	1	3	1	3	2	4	2	2	2	2	2	2	3	3	2	2	2	2	2	2	2	3	3	2	2	2	2	2	2	2	2	1	2	2	2	2	2	3	2	1	1	4	3
223	4	1	1	1	1	1	1	2	1	1	1	1	1	1	1	1	1	4	4	4	4	4	4	4	4	4	4	4	4	4	4	1	1	1	1	1	1	1	1	1	1	1	1	1	1	1	1	4	4
224	3	1	1	1	1	1	1	1	1	1	4	1	1	2	1	1	1	2	3	3	1	3	2	2	3	1	3	3	2	1	2	1	1	1	1	1	1	1	1	1	1	1	1	1	1	1	1	3	3
225	2	1	3	2	1	3	1	2	2	4	3	3	3	3	3	2	3	2	2	2	2	2	2	2	2	2	2	2	2	2	2	2	2	2	2	2	2	2	2	2	2	2	2	1	2	2	1	3	3
226	2	2	2	1	1	1	1	1	1	2	2	2	2	3	1	2	2	2	3	3	1	3	2	4	4	2	2	4	3	1	2	1	1	1	1	1	1	1	1	1	1	1	1	1	1	1	1	5	3
227	4	1	1	1	1	1	1	2	1	1	1	1	1	2	1	3	1	1	2	3	2	2	2	3	3	2	2	4	3	2	2	2	2	2	2	2	2	2	2	2	2	2	1	1	1	1	1	4	2
228	3	2	2	2	1	1	1	2	2	2	2	2	2	2	2	2	2	2	2	2	2	2	2	2	2	2	2	2	2	2	2	2	2	2	2	2	2	2	2	2	2	2	2	2	2	2	1	4	3
229	4	2	2	2	2	2	2	3	1	3	3	1	1	1	1	1	1	1	2	2	2	2	2	2	2	2	2	2	2	2	1	4	4	4	4	3	3	3	3	4	4	4	4	4	4	4	4	3	3
230	3	3	2	2	2	2	2	2	2	2	2	2	2	2	2	2	2	2	2	2	2	2	2	2	2	2	2	2	2	2	2	1	1	1	1	1	1	1	1	1	1	1	1	1	1	1	1	5	1
231	1	2	2	2	1	2	2	3	1	1	1	1	1	2	2	2	2	2	3	3	2	2	2	2	2	2	2	2	3	2	3	1	1	1	1	1	1	1	1	1	1	1	1	1	1	1	1	1	1
232	5	3	3	2	2	2	2	4	2	4	2	2	2	1	1	1	1	2	2	2	2	4	1	2	2	1	2	1	1	1	2	1	1	1	1	1	1	1	1	1	1	1	1	1	1	1	1	5	1
233	4	4	4	2	3	3	3	4	3	3	3	3	3	2	2	2	2	2	2	2	2	2	2	3	2	2	2	2	2	2	2	2	2	2	2	1	2	1	2	2	2	1	2	1	1	1	1	4	2
234	2	2	2	2	2	2	2	3	3	3	3	3	3	3	1	1	1	2	2	2	2	3	3	3	3	2	2	2	3	2	2	1	1	1	1	1	1	1	1	1	1	1	1	1	1	1	1	4	1
235	2	3	2	2	2	2	2	2	2	3	2	2	2	2	2	2	2	3	4	4	2	3	2	2	2	3	2	3	1	1	3	1	1	1	1	1	1	1	1	1	1	1	1	1	1	1	1	4	1
236	2	1	1	1	1	1	1	2	2	2	2	2	2	2	1	1	1	3	2	1	1	3	1	3	3	2	3	3	2	1	3	1	1	1	1	1	1	1	1	1	1	1	1	1	1	1	1	4	1
237	3	2	2	2	2	2	2	2	2	2	2	2	2	2	2	2	2	2	2	2	2	2	2	2	2	3	2	2	2	2	2	2	2	2	2	2	2	1	2	2	1	2	2	2	2	2	2	3	3
238	3	2	2	2	2	2	2	2	2	2	2	2	2	2	2	1	1	2	3	2	2	3	3	3	3	3	3	3	3	2	3	1	1	1	1	1	1	1	1	1	1	1	1	1	1	1	1	4	2
239	2	2	2	2	2	2	2	2	2	2	2	1	2	3	2	2	3	2	3	2	2	2	2	3	2	3	2	3	2	3	2	1	1	1	1	1	1	1	1	1	1	1	1	1	1	1	1	4	2
240	2	1	1	1	1	1	1	4	1	1	1	1	1	1	1	1	1	4	4	1	1	4	1	4	4	2	2	3	2	1	4	1	1	1	1	1	1	1	1	1	1	1	1	1	1	1	1	5	1
241	2	4	3	2	2	1	1	5	3	3	3	3	3	2	2	2	2	2	2	2	2	2	2	2	2	3	2	2	2	2	2	1	1	1	1	1	1	2	1	1	1	1	1	1	1	1	1	3	3
242	3	3	3	2	2	1	3	4	2	5	2	4	5	3	1	1	1	2	3	2	2	2	2	3	2	1	1	2	1	1	2	1	1	1	1	1	2	1	1	1	1	1	1	1	1	1	1	4	3
243	3	1	1	1	1	1	1	1	1	1	1	1	1	2	1	1	1	2	2	3	2	3	2	4	4	2	3	3	2	2	2	1	1	1	1	1	1	1	1	1	1	1	1	1	1	1	1	4	2
244	2	2	2	2	3	2	2	3	2	3	3	3	3	2	2	2	2	2	3	2	2	2	2	3	2	2	2	2	2	2	2	2	1	2	1	2	1	1	1	1	1	1	1	1	1	1	1	3	2
245	3	2	1	1	2	1	2	2	1	2	2	2	2	2	2	2	2	3	2	2	2	3	2	3	3	2	3	2	3	2	2	2	1	1	1	1	1	1	1	1	1	1	1	1	1	1	1	4	1
246	4	2	2	1	1	1	1	4	1	1	1	1	1	2	1	1	1	4	2	3	2	3	2	3	3	3	3	2	2	1	3	1	1	1	1	1	1	1	1	1	1	1	1	1	1	1	1	4	2
247	2	1	1	1	1	1	1	1	1	1	1	1	1	3	2	4	2	2	3	4	2	2	3	3	2	3	2	3	2	3	2	1	1	1	1	1	1	1	1	1	1	1	1	1	1	1	1	4	3
248	3	1	1	1	1	1	1	2	1	1	1	1	1	4	1	4	4	2	4	4	1	3	4	4	4	2	2	4	3	3	3	1	1	1	1	1	1	1	1	1	1	1	1	1	1	1	1	4	3
249	3	2	2	2	2	2	2	2	2	2	2	2	2	2	2	2	2	2	3	2	2	3	2	3	3	2	2	3	3	2	2	1	1	1	1	1	1	1	1	1	1	1	1	1	1	1	1	4	1
250	2	2	2	1	2	1	1	2	2	1	1	1	2	1	1	2	2	2	2	3	1	3	1	3	3	1	2	2	2	1	2	1	1	1	1	1	1	1	1	1	1	1	1	1	1	1	1	5	1
251	3	2	2	2	2	1	1	3	1	1	2	2	2	2	1	1	2	2	2	2	2	3	2	4	3	2	2	2	2	1	2	1	1	1	1	1	1	1	1	1	1	1	1	1	1	1	1	4	1
252	1	3	3	2	2	2	2	5	2	5	2	2	2	4	1	1	1	4	1	1	1	4	1	4	4	1	4	1	1	1	2	1	1	1	1	1	1	1	1	1	1	1	1	1	1	1	1	4	2
253	2	1	1	1	1	1	1	1	1	1	1	1	1	1	1	4	4	4	4	4	1	4	3	4	4	2	4	4	1	1	4	1	1	1	1	1	1	1	1	1	1	1	1	1	1	1	1	5	1
254	2	1	1	1	2	1	1	3	3	1	3	1	3	2	1	1	1	2	2	1	1	2	2	4	2	2	2	2	3	1	2	1	1	1	1	1	1	1	1	1	1	1	1	1	1	1	1	4	2
255	3	2	1	1	2	1	1	2	1	2	1	1	1	2	2	2	1	2	2	2	1	2	2	3	3	1	2	1	3	1	2	1	1	1	1	1	1	1	1	1	1	1	1	1	1	1	1	4	2
256	3	1	1	1	1	1	1	1	1	1	1	1	1	2	2	2	2	3	3	3	2	3	2	3	3	3	3	3	3	2	3	1	1	1	1	1	1	1	1	1	1	1	1	1	1	1	1	4	1
257	2	2	1	1	1	1	2	1	1	2	1	2	2	3	2	2	2	2	3	3	3	3	2	3	3	3	3	3	3	2	2	1	1	1	1	1	2	1	1	1	1	1	1	1	1	1	1	5	1
258	3	2	2	2	2	2	2	5	3	5	3	3	4	1	1	1	1	1	1	1	1	2	1	3	2	1	2	2	2	1	2	1	1	1	1	1	1	1	1	1	1	1	1	1	1	1	1	5	1
259	2	3	3	3	3	3	3	4	3	4	4	4	4	3	3	2	3	3	3	3	3	3	3	3	3	3	3	3	3	2	3	1	1	1	1	1	1	1	1	1	1	1	1	1	1	1	1	4	2
260	4	2	2	1	1	2	2	2	2	2	2	2	2	2	2	2	2	2	2	2	2	2	2	2	2	2	2	2	2	2	2	2	2	2	2	2	2	2	2	2	2	2	2	2	2	2	2	5	1
261	4	2	2	2	2	2	3	3	3	3	3	3	3	3	3	3	3	3	3	3	2	3	3	3	3	3	3	3	3	3	3	1	1	1	1	1	1	1	1	1	1	1	1	1	1	1	1	3	3
262	2	4	3	2	2	3	3	5	2	5	4	2	5	1	1	1	1	2	3	2	1	2	1	2	1	1	1	2	2	2	2	1	1	1	2	1	1	1	2	1	2	1	1	1	1	1	1	3	2
263	4	3	1	1	1	1	1	4	1	1	1	1	1	3	1	2	1	3	4	2	2	4	4	4	4	3	2	2	3	1	4	1	1	1	1	1	1	1	1	1	1	1	1	1	1	1	1	5	1
264	1	3	2	2	2	2	2	2	2	2	2	2	2	2	2	2	2	2	2	2	2	3	3	3	3	2	2	2	2	2	2	1	1	1	1	1	1	1	1	1	1	1	1	1	1	1	1	4	1
265	2	3	3	3	3	3	3	4	3	4	4	4	4	3	3	3	3	2	2	2	2	2	2	2	2	2	2	2	2	2	2	2	2	2	2	2	2	2	2	2	2	2	2	2	2	2	2	4	2
266	3	2	2	1	1	1	1	4	2	6	5	3	3	2	3	2	3	3	3	2	3	2	3	2	3	2	3	2	3	2	3	2	3	2	3	2	3	2	3	2	3	2	3	2	3	2	3	3	3
267	4	3	2	2	2	2	3	3	2	3	2	3	5	1	1	1	2	2	2	2	2	2	1	3	2	2	2	2	2	1	3	2	1	1	1	1	1	1	1	1	1	2	1	1	1	1	1	5	2
268	2	1	1	1	1	1	1	1	1	1	1	1	1	1	1	1	1	1	1	1	1	1	1	1	1	1	1	1	1	1	1	1	1	1	1	1	1	1	1	1	1	1	1	1	1	1	1	1	1
269	6	3	2	2	2	2	2	3	2	4	4	2	2	2	2	2	2	2	2	2	2	2	2	2	2	2	2	2	2	2	2	3	3	3	3	3	3	3	2	2	3	3	3	2	2	2	1	3	2
270	1	3	3	3	1	1	3	3	3	4	3	3	4	2	2	2	2	2	2	2	2	2	2	2	2	2	2	2	2	2	2	2	2	2	2	2	2	2	2	2	2	2	2	2	2	2	2	3	3
271	6	2	2	1	1	1	2	3	2	1	3	1	2	2	2	1	2	2	3	2	2	3	3	3	3	3	3	3	2	3	3	1	1	1	1	1	1	1	1	1	1	1	1	1	1	1	1	4	2
272	2	3	2	2	2	1	1	2	2	2	2	2	2	2	2	2	2	2	2	2	2	2	2	2	2	2	2	2	2	2	2	1	1	1	1	1	1	1	1	1	2	2	1	1	1	1	1	3	3
273	5	2	2	2	2	2	2	3	2	3	3	3	3	2	2	2	2	2	2	2	2	2	2	2	2	2	2	2	2	2	2	2	2	2	2	1	1	2	2	2	2	2	1	1	2	1	1	3	3
274	2	2	3	1	2	3	1	1	1	1	1	1	1	3	2	2	2	3	4	4	3	4	4	4	4	3	3	4	4	3	2	1	1	1	1	1	1	1	1	1	1	1	1	1	1	1	1	4	2
275	1	1	1	1	1	1	1	1	1	1	1	1	1	1	1	1	1	4	4	4	1	4	4	4	4	4	4	4	1	1	4	1	1	1	1	1	1	1	1	1	1	1	1	1	1	1	1	5	1
276	6	2	2	2	2	2	2	2	2	2	2	2	2	2	2	2	2	3	3	3	2	2	2	4	2	2	2	4	3	2	2	1	1	1	1	1	1	1	1	1	1	1	1	1	1	1	1	4	1
277	6	2	2	2	2	2	2	2	2	2	2	2	2	3	1	1	2	3	3	3	2	2	2	3	3	3	2	3	2	2	2	1	1	1	1	1	1	1	1	1	1	1	1	1	1	1	1	4	1
278	4	3	2	3	2	2	2	3	3	3	4	3	3	2	2	2	2	2	2	3	2	2	2	2	2	2	2	3	3	2	2	2	2	2	2	1	1	2	1	2	2	2	2	1	1	1	1	4	2
279	4	2	2	1	1	2	2	5	2	4	1	2	2	2	1	1	1	2	2	2	1	3	1	3	3	3	2	2	2	1	3	1	1	1	1	1	1	1	1	1	1	1	1	1	1	1	1	4	2
280	4	2	2	1	2	1	1	2	1	3	2	1	2	2	2	2	2	2	2	2	2	3	3	3	3	3	3	3	3	3	3	1	1	1	1	1	1	1	2	1	2	1	1	1	1	1	1	4	2
281	6	2	2	2	2	2	2	2	2	2	2	2	2	3	1	1	2	3	3	2	2	3	2	3	3	3	3	3	2	2	2	1	1	1	1	1	1	1	1	1	1	1	1	1	1	1	1	5	1
282	3	3	4	2	3	4	3	5	3	5	4	3	3	3	2	2	2	1	3	2	1	2	2	2	2	2	2	2	3	2	2	3	2	2	2	3	2	2	2	2	1	3	3	2	1	1	1	3	2
283	5	3	2	1	3	1	1	2	3	4	2	5	2	2	1	2	2	1	2	2	2	3	2	2	2	2	2	2	2	2	2	3	3	4	3	3	3	2	3	3	3	3	2	4	3	1	2	5	3
284	3	1	2	1	1	1	1	2	1	1	1	1	2	3	2	2	2	3	3	4	3	2	2	3	3	3	3	3	2	2	3	1	1	1	1	1	1	1	1	1	1	1	1	1	1	1	1	4	1
285	4	1	1	1	1	1	1	2	1	1	1	1	1	1	1	2	1	4	4	4	2	3	2	4	4	2	4	4	1	2	4	1	1	1	1	1	1	1	1	1	1	1	1	1	1	1	1	5	1
286	2	2	2	2	2	2	2	2	2	5	2	2	2	2	2	2	2	2	2	2	2	3	2	2	2	2	2	2	2	2	2	2	1	1	1	1	1	1	1	1	1	1	1	1	1	1	1	3	1
287	2	1	1	1	1	1	1	1	1	1	1	1	1	4	1	2	2	3	4	3	2	3	2	3	3	2	2	3	2	2	2	1	1	1	1	1	1	1	1	1	1	1	1	1	1	1	1	5	1
288	2	3	3	2	1	1	1	3	1	1	1	1	1	1	1	1	1	2	2	2	1	2	2	3	3	2	3	2	2	2	2	1	1	1	1	1	1	1	1	1	1	1	1	1	1	1	1	4	1
289	2	3	1	2	1	2	1	3	2	4	1	4	2	2	2	2	2	2	2	2	2	2	2	3	3	2	2	3	1	1	2	2	1	2	2	2	2	2	1	2	4	2	2	2	2	2	1	4	3
290	2	1	3	1	2	3	3	2	1	2	4	2	2	2	1	2	1	2	3	2	1	2	1	2	1	2	1	1	2	1	1	2	2	2	2	2	2	1	2	1	3	3	2	2	2	1	1	2	3
291	4	1	1	1	1	1	1	5	6	5	3	3	2	3	1	1	1	3	3	3	3	4	3	3	4	3	4	4	3	1	4	1	1	1	1	1	1	1	1	1	1	1	1	1	1	1	1	5	1
292	3	1	2	1	1	2	1	5	5	4	1	1	1	2	1	2	3	1	3	3	2	2	3	3	3	2	3	3	3	1	1	3	2	3	4	2	2	1	3	2	4	3	2	1	4	3	1	3	3
293	4	2	2	2	2	2	1	4	2	4	3	1	2	3	1	2	2	1	2	1	1	2	2	3	2	2	1	3	2	2	1	1	1	2	2	2	2	1	1	1	2	2	1	1	1	1	1	3	3
294	3	2	1	2	1	2	1	2	2	2	2	2	2	2	1	1	1	2	2	3	1	2	2	3	2	2	2	3	1	1	2	2	1	1	2	1	2	1	2	1	1	1	1	1	1	1	1	5	3
295	4	1	4	1	1	4	1	4	5	5	3	4	1	2	1	1	1	2	3	2	3	2	2	4	2	2	2	1	2	1	1	1	1	1	1	1	1	1	1	2	1	1	1	1	1	1	1	4	1
296	3	3	3	2	2	3	3	4	1	1	2	2	2	2	4	4	4	4	3	2	2	3	2	3	3	2	2	2	2	2	2	1	2	2	2	1	1	1	1	1	2	2	2	2	2	2	1	4	1
297	4	2	2	1	1	3	1	1	2	3	4	4	1	2	1	1	1	2	2	2	1	2	2	3	2	2	2	3	2	1	2	1	1	1	1	1	2	1	2	1	1	2	1	1	1	1	1	3	1
298	3	1	1	1	1	1	1	1	2	1	1	1	1	3	2	2	2	2	3	3	3	3	3	2	2	2	2	3	3	2	2	2	2	2	2	2	1	1	1	1	1	1	1	2	1	1	1	3	2
299	5	1	1	1	1	1	4	1	1	3	1	2	2	3	2	2	3	3	4	3	2	3	3	3	3	2	2	4	3	3	3	2	2	2	2	2	2	1	1	2	2	2	2	2	2	2	1	4	2
300	3	2	2	1	2	2	2	4	1	1	1	1	1	4	2	3	3	3	4	4	3	3	2	4	3	3	2	4	3	3	3	1	1	1	1	1	1	1	1	1	1	1	1	1	1	1	1	4	2
301	3	1	2	1	1	1	2	4	2	4	5	4	3	2	2	2	2	1	3	2	2	2	2	3	2	2	1	3	2	1	1	2	2	2	4	2	2	1	2	2	2	3	2	2	2	1	1	3	2
302	5	2	2	1	1	2	1	2	2	2	2	2	2	4	2	2	3	2	3	3	2	2	3	3	2	2	1	3	3	2	3	1	1	1	1	1	1	1	1	1	1	1	1	1	1	1	1	4	2
303	6	4	2	1	1	2	1	1	5	3	1	1	1	4	4	4	2	1	4	3	4	2	3	4	3	2	2	4	4	1	2	3	4	4	4	1	2	2	3	2	1	2	3	2	1	2	1	4	2
304	2	3	2	1	1	3	1	2	1	2	2	1	1	4	3	2	2	2	3	2	2	4	2	3	2	3	2	3	3	2	4	1	1	1	1	1	1	1	1	1	1	2	1	1	2	1	1	5	1
305	4	3	2	2	3	3	2	4	3	3	3	3	3	3	2	2	2	2	3	3	2	2	2	3	3	3	2	3	2	2	2	1	1	1	1	1	2	1	1	1	1	1	1	1	1	1	1	4	3
306	7	1	2	2	1	3	1	2	2	2	2	4	2	2	2	2	1	2	4	2	2	2	3	3	2	3	1	2	3	3	2	2	2	2	2	2	2	2	2	2	2	2	2	2	2	2	1	3	2
307	2	1	1	1	1	1	1	4	1	2	2	2	2	2	1	1	1	2	2	2	2	4	4	4	4	2	2	2	2	2	2	1	1	1	1	1	1	1	1	1	1	1	1	1	1	1	1	5	1
308	4	1	1	1	2	1	1	3	2	2	2	2	2	4	1	3	3	4	4	4	4	4	4	4	4	4	4	3	3	2	4	1	1	1	1	1	1	1	1	1	1	1	1	1	1	1	1	4	1
309	4	2	1	1	1	1	1	3	1	2	3	1	1	4	2	2	2	2	3	2	2	4	3	4	3	3	3	3	4	2	3	1	1	1	1	1	1	1	1	1	1	1	1	1	1	1	1	4	2
310	3	2	2	2	1	1	2	3	4	3	3	3	3	2	2	2	1	2	2	2	2	2	2	3	2	2	2	3	2	2	3	2	2	2	2	1	2	2	2	2	1	1	1	1	1	1	1	4	2
311	5	3	1	1	1	1	1	5	1	1	3	3	3	2	2	2	2	2	2	2	2	2	2	2	2	2	2	2	2	2	2	2	2	2	2	2	2	2	2	2	2	2	2	2	2	2	2	3	3
312	4	3	2	1	4	3	3	4	1	2	2	2	2	2	2	2	3	2	2	2	2	2	3	3	3	2	2	4	2	2	2	1	1	2	1	2	1	1	1	1	1	1	2	1	1	1	1	3	4
313	5	3	3	3	2	2	3	4	2	4	4	3	3	2	1	1	2	2	2	2	2	2	2	2	2	2	2	2	1	1	3	1	1	1	1	1	1	1	1	1	1	1	1	1	1	1	1	4	3
314	3	1	1	1	1	1	1	2	1	3	2	1	1	1	1	1	1	2	1	1	1	3	1	2	2	2	2	1	1	1	2	1	2	2	2	1	2	1	1	1	1	2	1	1	1	1	1	5	1
315	4	3	2	1	2	1	2	3	1	3	2	2	2	3	2	1	3	2	3	3	2	4	3	4	4	4	4	4	4	2	2	1	1	1	1	1	1	1	1	2	2	2	1	1	1	1	1	3	3
316	6	1	3	3	2	3	3	5	2	5	4	3	5	3	2	2	2	2	3	2	3	3	2	3	2	2	3	2	3	2	2	2	2	3	2	1	2	1	2	2	2	2	2	3	2	1	1	3	3
317	5	1	3	3	3	3	2	2	2	2	2	2	2	2	2	2	2	2	2	2	2	4	4	4	4	2	2	2	2	2	2	1	1	1	1	1	1	1	1	1	1	1	1	1	1	1	1	5	1
318	5	1	1	1	2	1	2	3	2	3	3	3	3	2	2	2	2	2	2	2	2	2	2	2	2	2	2	2	2	2	2	2	2	2	2	2	2	2	2	2	2	2	2	2	2	2	2	3	3
319	4	3	2	1	2	2	1	3	2	3	2	2	1	3	2	2	2	2	2	3	2	3	2	3	3	2	2	3	2	1	4	1	1	1	1	1	1	1	2	1	2	1	1	1	1	1	1	4	2
320	4	3	1	1	1	1	3	1	1	1	3	2	2	1	1	1	1	1	2	1	1	3	2	4	3	3	2	3	2	1	1	2	2	2	1	1	2	1	1	1	3	1	2	1	1	2	1	5	2
321	4	2	2	1	3	4	2	2	2	2	2	2	2	2	1	1	1	2	3	2	1	1	3	3	3	2	2	3	2	2	2	2	1	2	2	2	2	1	2	2	3	2	2	1	2	1	1	4	2
322	2	4	4	2	3	3	1	2	2	4	3	2	2	1	1	1	1	2	1	1	1	2	1	2	2	1	1	1	1	1	1	1	1	2	1	1	1	1	2	1	1	1	1	1	1	1	1	5	2
323	4	2	2	1	1	1	1	4	1	3	4	1	4	3	2	2	2	1	2	2	2	2	2	2	2	2	1	3	3	2	2	1	1	1	1	1	1	1	1	1	1	1	1	1	2	1	1	3	2
324	3	2	1	2	4	2	1	1	1	1	1	1	1	4	1	2	4	4	4	4	4	4	4	4	4	4	4	4	4	1	4	1	1	2	1	1	1	1	1	1	2	1	1	1	1	1	1	4	1
325	4	3	3	3	3	4	1	5	1	5	4	3	3	1	1	1	1	2	2	1	1	2	1	2	1	3	1	3	2	1	1	1	1	2	1	1	1	2	1	1	4	2	1	2	4	1	1	3	3
326	2	3	2	1	2	1	1	2	1	3	2	1	2	3	3	3	2	2	3	4	2	3	2	4	3	3	2	4	3	2	3	1	1	1	1	1	1	1	1	1	1	1	1	1	1	1	1	5	1
327	2	3	2	2	2	1	3	2	1	4	3	2	2	2	1	2	1	2	3	3	2	1	2	3	3	2	2	2	3	3	2	2	1	1	1	1	1	1	1	1	1	1	1	1	1	1	1	2	2
328	5	3	2	2	2	2	2	3	2	2	3	2	2	2	2	2	3	3	2	3	2	3	3	3	3	3	2	3	3	2	2	2	1	1	1	1	1	1	1	1	2	2	1	1	1	1	1	3	3
329	2	1	1	1	1	1	1	1	1	1	1	1	1	1	1	1	1	1	1	2	1	2	2	4	3	3	3	3	3	2	2	1	2	2	2	1	1	1	1	1	1	1	1	1	1	1	1	5	1
330	5	3	2	1	2	3	1	4	1	3	3	3	1	2	2	1	1	1	2	1	1	2	1	2	2	2	3	1	3	1	1	1	1	1	2	2	1	2	2	2	2	3	1	3	2	2	1	2	4
331	2	2	3	2	3	2	3	4	1	2	2	3	3	2	2	3	2	3	3	2	2	3	2	3	3	3	3	2	3	3	3	3	2	2	2	2	2	3	3	3	2	3	2	3	3	2	3	4	3
332	3	1	1	1	1	1	1	1	1	1	1	1	1	1	1	1	1	2	2	2	1	4	4	4	4	4	4	4	1	1	2	1	1	1	1	1	1	1	1	1	1	1	1	1	1	1	1	5	1
333	3	1	2	2	2	2	2	3	2	4	3	2	4	2	1	1	1	1	2	2	1	2	1	2	2	2	2	2	1	1	2	2	2	2	2	1	2	2	2	2	2	2	2	2	2	1	1	2	1
334	7	3	3	3	3	3	3	3	3	3	3	3	3	1	1	1	1	3	3	3	3	3	3	3	3	3	3	3	3	3	3	1	1	1	1	1	1	1	1	1	1	1	1	1	1	1	1	5	2
335	15	4	3	2	2	4	2	4	2	2	4	4	3	3	3	3	3	2	2	2	2	2	2	3	2	2	2	2	2	2	1	2	1	1	2	1	2	1	1	1	1	2	2	2	1	1	1	4	3
336	5	4	4	1	1	2	3	4	1	6	4	3	3	2	3	1	1	1	1	1	2	2	2	1	2	1	3	1	1	1	1	1	1	1	1	1	1	1	1	1	1	1	1	1	2	1	1	5	3
337	3	1	1	1	1	1	1	2	2	2	1	1	1	1	1	1	1	4	3	4	1	4	3	4	4	2	4	3	1	2	3	1	1	1	1	1	1	1	1	1	1	1	1	1	1	1	1	5	2
338	2	3	2	2	4	2	2	2	2	4	2	2	2	3	1	1	1	2	3	4	1	3	2	3	3	2	3	2	1	1	1	1	1	1	1	1	1	1	1	1	1	1	1	1	1	1	1	4	2
339	3	3	3	1	1	2	1	5	1	5	1	1	1	1	1	1	1	2	2	2	1	4	1	4	3	2	2	1	1	1	3	2	1	1	1	1	1	1	1	2	1	1	1	1	1	1	1	4	1
340	3	3	4	4	4	4	5	5	3	5	5	4	5	2	2	2	1	1	2	2	1	1	1	1	1	1	2	2	2	2	2	2	2	2	2	2	2	2	2	2	2	3	3	2	3	3	3	2	4
341	2	1	1	1	1	1	2	1	1	1	1	1	1	1	1	1	1	1	1	1	1	1	1	1	1	1	1	1	1	1	1	1	1	1	1	1	1	1	1	1	1	1	1	1	1	1	1	1	3
342	4	3	4	3	3	3	2	5	2	3	4	3	4	2	2	2	2	3	3	3	3	3	2	3	3	3	3	3	3	1	2	1	1	1	1	1	1	1	1	1	1	1	1	1	1	1	1	4	2
343	6	1	1	1	1	1	1	1	1	1	1	1	1	1	1	1	1	1	1	1	1	1	1	1	1	1	1	1	1	1	1	1	1	1	1	1	1	1	1	1	1	1	1	1	1	1	1	1	1
344	7	4	5	4	3	5	3	5	4	4	4	5	5	3	3	3	3	2	2	2	2	3	3	3	3	2	3	2	3	3	3	3	3	3	2	3	2	2	3	3	3	2	3	3	2	2	2	2	2
345	6	1	2	1	1	1	1	5	2	2	5	4	5	2	2	2	2	2	2	2	2	2	2	2	2	2	2	2	2	2	2	1	1	1	4	1	3	1	3	4	2	3	1	2	2	1	1	3	3
346	5	2	3	2	2	2	2	2	2	2	2	2	2	2	1	1	2	2	3	2	3	3	2	4	1	1	1	3	2	3	1	2	2	3	2	1	2	3	1	2	3	2	1	2	1	1	1	4	1
347	2	2	2	2	1	2	2	2	2	2	2	2	2	3	2	3	2	3	2	3	2	3	3	2	3	3	2	3	3	3	2	2	2	2	2	3	2	3	2	2	3	2	3	2	3	2	3	3	2
348	5	5	5	3	3	3	3	4	3	3	4	3	3	2	2	2	2	2	2	3	3	3	2	2	3	2	2	3	3	2	2	2	2	2	2	2	2	1	2	2	2	2	1	1	2	2	1	4	1
349	4	4	4	2	3	3	2	5	3	4	3	3	3	2	2	2	2	2	2	2	2	2	2	2	2	3	2	2	2	2	2	1	1	1	1	1	1	1	1	1	1	1	1	1	1	1	1	4	2
350	4	4	4	2	2	2	2	5	2	2	2	2	2	2	2	1	1	3	3	2	2	3	3	3	3	3	4	2	3	2	3	1	1	1	1	1	1	1	1	1	1	1	1	1	1	1	1	3	2
351	7	2	2	2	2	1	3	4	1	2	4	3	2	2	1	1	2	2	3	3	2	2	3	3	3	2	2	3	2	2	2	2	1	2	2	1	1	1	1	1	1	1	1	1	1	1	1	4	2
352	7	5	3	1	3	1	3	4	2	2	5	2	3	1	1	1	1	1	2	1	2	1	1	1	1	1	1	2	2	1	1	2	1	1	1	1	2	1	2	2	1	2	1	2	3	1	3	3	2
353	1	1	1	1	1	1	1	1	1	1	1	1	1	1	1	1	1	1	1	1	1	1	1	1	1	1	1	1	1	1	1	1	1	1	1	1	1	1	1	1	1	1	1	1	1	1	1	1	1
354	5	4	3	4	3	4	3	4	3	4	3	4	4	3	2	3	3	3	3	3	3	3	3	2	3	3	3	3	2	3	3	2	2	2	2	2	2	2	2	2	2	2	2	1	1	1	1	4	2
355	4	3	2	2	2	1	1	4	4	4	3	2	3	2	1	1	1	2	2	1	2	3	2	2	2	3	3	2	3	2	2	1	1	1	1	1	1	1	2	2	1	2	1	1	1	1	2	3	2
356	8	1	2	2	1	1	2	4	1	4	4	3	5	2	1	2	1	2	2	2	2	3	2	3	2	3	2	2	2	2	2	2	1	1	2	2	1	2	2	2	2	2	2	2	2	1	1	3	2
357	4	3	2	3	3	4	4	4	4	3	3	3	2	1	1	1	1	2	1	2	1	3	2	2	2	2	2	2	2	2	3	2	2	2	1	2	1	1	1	1	1	2	1	2	2	1	1	4	3
358	6	4	4	4	4	3	4	5	4	4	4	3	4	2	3	3	3	3	3	2	2	3	2	3	3	3	2	3	3	3	2	2	2	2	2	2	1	2	1	1	1	1	1	1	1	2	1	5	1
359	18	5	5	5	5	5	5	6	6	6	6	6	6	1	1	1	1	1	1	1	1	1	1	1	1	1	1	1	1	1	1	2	2	2	2	2	2	2	2	2	2	2	2	2	2	2	2	4	2
360	2	3	4	2	2	3	4	2	1	2	3	3	2	2	3	2	3	3	3	2	3	3	2	3	2	3	2	2	2	2	4	1	1	1	1	1	1	1	1	1	1	1	1	1	1	1	1	2	2
361	3	3	3	2	3	1	1	3	3	3	3	3	3	2	2	2	2	2	2	2	2	2	2	2	2	2	2	2	2	2	2	2	2	2	2	2	2	2	2	2	2	2	2	2	2	2	2	2	2
362	2	1	2	2	1	1	1	4	1	3	1	4	5	1	1	1	1	2	2	2	1	3	1	2	2	1	1	3	2	1	1	2	1	2	1	2	2	2	2	2	2	2	2	2	1	2	1	4	2
363	3	2	2	2	2	2	2	2	2	2	2	2	2	1	2	2	2	2	2	2	2	2	2	2	2	2	2	2	2	2	2	1	1	1	1	1	1	1	1	1	1	1	1	1	1	1	1	5	1
364	3	3	1	1	1	1	1	1	1	1	1	1	1	3	2	2	2	3	3	3	2	2	3	4	2	2	2	4	2	2	2	1	1	1	1	1	1	1	1	1	1	1	1	1	1	1	1	4	2
365	2	2	2	2	2	2	2	4	1	1	1	1	1	1	1	1	1	1	1	1	1	1	1	4	3	1	1	2	1	1	1	1	1	1	1	1	1	1	1	1	1	1	1	1	1	1	1	3	3
366	3	3	1	1	1	3	1	4	1	1	1	1	1	4	1	1	1	4	4	4	4	4	4	4	4	4	4	4	4	4	4	1	1	1	1	1	1	1	1	1	1	1	1	1	1	1	1	5	1
367	1	1	1	1	1	1	1	4	4	4	4	4	4	2	2	2	2	2	2	2	2	2	2	2	2	2	2	2	2	2	2	1	1	1	1	1	1	1	1	1	1	1	1	1	1	1	1	3	3
368	3	3	3	3	3	3	3	4	4	4	4	4	4	3	3	3	3	3	3	3	3	3	3	3	3	3	3	3	3	3	3	3	3	3	3	3	3	3	3	3	3	3	3	3	3	3	3	4	4
369	1	1	1	1	1	1	1	1	1	1	1	1	1	1	1	1	1	1	1	1	1	4	4	4	4	4	4	4	4	4	4	1	1	1	1	1	1	1	1	1	1	1	1	1	1	1	1	1	1
370	2	2	2	2	2	2	2	2	2	2	2	2	2	2	2	2	2	3	3	3	3	3	4	4	4	4	4	4	4	4	4	2	2	2	2	2	2	2	2	2	2	2	2	2	2	2	2	3	3
371	1	1	1	1	1	1	1	1	1	1	1	1	1	4	2	3	3	2	4	4	4	2	2	4	4	2	2	4	4	2	2	1	1	1	1	1	1	1	1	1	1	1	1	1	1	1	1	3	2
372	2	3	3	1	1	2	1	2	1	1	1	1	1	2	2	2	2	3	2	2	2	2	2	4	4	4	4	4	4	2	4	1	1	1	1	1	1	1	1	1	1	1	1	1	1	1	1	4	2
373	2	1	1	1	1	1	1	2	2	3	2	4	2	1	2	2	2	2	3	2	2	2	2	3	2	2	2	3	2	2	2	2	1	1	1	1	1	1	1	2	2	2	2	1	1	1	1	3	3
374	1	1	1	1	1	1	1	1	1	1	1	1	1	3	3	3	3	3	3	4	4	4	4	4	4	4	4	4	4	3	3	1	1	1	1	1	1	1	1	1	1	1	1	1	1	1	1	3	1
375	2	1	1	2	1	2	1	4	1	3	4	1	3	2	2	2	2	2	3	2	2	3	2	3	2	1	2	3	2	2	2	1	1	1	1	1	1	1	1	1	1	1	1	1	1	1	1	3	1
376	2	4	1	1	1	1	1	4	1	2	1	1	1	2	2	2	2	2	2	2	2	2	2	2	2	2	2	2	2	2	2	1	1	1	1	1	1	1	1	1	1	1	1	1	1	1	1	4	1
377	4	2	2	2	1	1	1	2	1	1	2	1	1	2	1	1	1	2	3	2	2	2	1	3	2	1	2	3	3	1	2	2	1	1	1	1	1	1	2	1	1	2	1	1	2	1	1	4	2
378	2	2	2	2	4	1	1	1	1	1	1	1	1	3	2	2	2	2	2	2	2	2	2	3	3	2	2	4	3	2	2	1	1	1	1	1	1	1	1	1	1	1	1	1	1	1	1	3	2
379	1	1	1	1	1	1	1	1	1	1	1	1	1	1	1	1	1	1	1	1	1	1	1	1	1	1	1	1	1	1	1	1	1	1	1	1	1	1	1	1	1	1	1	1	1	1	1	5	5
380	4	1	1	1	1	1	1	3	2	4	4	4	4	1	1	1	1	2	1	2	1	2	1	2	2	2	2	1	2	1	2	1	1	1	1	1	1	1	1	1	1	1	1	1	1	1	1	3	3
381	2	1	1	1	1	1	1	1	1	1	1	1	1	1	1	1	1	4	1	4	3	4	4	4	4	4	4	4	2	4	4	1	1	1	1	1	1	1	1	1	1	1	1	1	1	1	1	4	1
382	2	1	1	1	1	1	1	2	2	2	2	2	2	3	3	3	3	3	3	3	3	3	3	3	3	3	3	3	3	3	3	1	1	1	1	1	1	1	1	1	1	1	1	1	1	1	1	5	5
383	1	2	2	2	2	2	2	5	3	3	3	3	3	2	2	2	2	2	2	2	2	2	2	2	2	2	2	2	2	2	2	1	1	1	1	1	1	1	1	1	1	1	1	1	1	1	1	3	3
384	2	2	2	2	2	3	3	4	2	3	3	3	3	2	2	2	2	2	2	2	2	3	2	2	2	2	2	2	2	2	2	1	1	1	1	1	1	1	1	1	1	1	1	1	1	1	1	4	2
385	1	2	2	2	2	2	2	4	4	2	2	2	2	4	1	4	4	2	4	4	4	4	4	4	4	4	4	4	4	4	4	1	1	1	1	1	1	1	1	1	1	1	1	1	1	1	1	3	1
386	4	3	3	3	3	3	3	4	4	4	4	4	4	2	2	2	2	2	2	2	2	2	2	2	2	2	2	2	2	2	2	2	2	2	2	2	2	2	2	2	2	2	2	2	2	2	2	3	3
387	2	3	3	3	3	3	3	3	3	3	3	3	3	3	3	3	3	3	3	3	3	3	3	3	3	3	3	3	3	3	3	3	3	3	3	3	3	3	3	3	3	3	3	3	3	3	3	4	4
388	3	2	2	2	2	2	2	1	1	1	1	1	1	1	1	1	1	1	1	1	1	1	1	1	1	1	1	1	1	1	1	2	2	2	2	2	2	2	2	2	2	2	2	2	2	2	2	3	3
389	4	1	1	1	1	1	1	2	2	2	3	2	3	3	3	2	2	2	3	2	1	2	2	3	2	2	2	3	4	2	2	1	1	1	1	1	1	1	1	1	1	1	1	1	1	1	1	3	3
390	1	2	2	2	2	2	2	2	2	2	2	2	2	2	2	2	2	2	2	2	2	2	2	2	2	2	2	2	2	2	2	2	2	2	2	2	2	2	2	2	2	2	2	2	2	2	2	2	2
391	1	3	3	2	2	4	2	4	3	4	1	4	4	2	2	2	2	2	2	2	2	2	2	2	2	2	2	2	2	2	2	2	2	2	2	2	2	2	2	2	2	2	2	2	2	2	2	3	3
392	1	1	1	1	1	1	1	2	2	2	2	2	2	2	2	2	2	2	2	2	2	2	2	2	2	2	2	2	2	2	2	2	2	2	2	2	2	2	2	2	2	2	2	2	2	2	2	2	2
393	5	3	2	3	3	3	3	3	3	3	3	3	3	2	2	2	2	2	2	2	2	2	2	2	2	2	2	2	2	2	2	2	2	2	2	2	2	2	2	2	2	2	2	2	2	2	2	3	3
394	1	3	3	1	3	3	3	4	4	4	4	4	4	3	3	3	3	3	3	3	3	3	3	3	3	3	3	3	3	3	3	1	1	1	1	1	1	1	1	1	1	1	1	1	1	1	1	4	3
395	20	3	3	3	3	3	3	4	4	4	4	4	4	3	3	2	2	2	2	3	2	2	2	2	2	2	2	2	2	2	2	3	2	2	2	2	2	2	2	2	2	2	2	2	2	2	2	3	3
396	7	3	3	3	3	3	3	3	2	2	1	3	1	2	2	2	2	2	2	2	2	2	2	2	2	2	2	2	2	2	2	2	2	2	2	1	1	1	1	1	1	1	1	1	1	1	1	4	2
397	1	1	1	1	1	1	1	1	1	1	1	1	1	1	1	1	1	1	1	1	1	1	1	1	1	1	1	1	1	1	1	1	1	1	1	1	1	1	1	1	1	1	1	1	1	1	1	1	1
398	5	1	1	1	1	1	1	1	1	1	1	1	1	2	1	1	1	4	2	2	1	2	1	3	3	2	2	3	2	2	3	1	1	1	1	1	1	1	1	1	1	1	1	1	1	1	1	5	1
399	1	3	3	3	3	3	3	4	2	4	1	4	4	3	3	3	3	3	3	3	3	3	3	3	3	3	3	3	3	3	3	2	2	2	2	2	2	2	2	2	2	2	2	2	2	2	1	4	1
400	1	3	3	3	3	3	3	3	3	3	3	3	3	1	1	1	1	1	2	2	2	2	2	2	2	2	2	2	2	2	2	1	1	1	1	1	1	1	1	1	1	1	1	1	1	1	1	4	1
401	1	2	2	2	2	2	2	2	2	2	2	2	2	1	1	1	1	2	2	2	2	2	2	2	2	2	2	2	2	2	2	1	1	1	1	1	1	1	1	1	1	1	1	1	1	1	1	5	1
402	1	1	1	1	1	1	1	1	1	1	1	1	1	4	1	1	1	4	4	4	4	4	4	4	4	4	4	4	4	4	4	1	1	1	1	1	1	1	1	1	1	1	1	1	1	1	1	5	1
403	1	3	3	2	2	3	2	2	2	2	2	2	2	1	1	1	1	2	1	2	1	2	1	3	2	1	1	2	1	1	1	1	1	1	1	1	1	1	1	1	1	1	1	1	1	1	1	4	1
404	1	4	4	4	4	4	4	4	4	4	4	4	4	2	2	2	2	2	2	2	2	2	2	2	2	2	2	2	2	2	2	2	1	2	2	2	1	1	1	2	1	2	1	2	2	1	2	2	2
405	1	2	2	2	2	2	2	1	2	4	3	2	3	2	1	2	1	1	3	2	1	1	1	3	1	2	2	2	2	1	1	2	2	2	2	2	2	2	2	2	2	2	2	2	2	2	2	3	3
406	1	1	1	1	1	1	1	1	1	1	1	1	1	2	2	2	2	3	2	4	2	4	4	4	4	3	3	3	2	2	3	1	1	1	1	1	1	1	1	1	1	1	1	1	1	1	1	4	1
407	1	1	3	1	5	5	1	6	1	3	1	6	3	1	1	1	1	1	1	1	1	1	1	1	1	1	1	1	1	1	1	1	1	1	1	1	1	1	1	1	1	1	1	1	1	1	1	4	2
408	1	3	3	3	3	3	3	4	3	4	4	4	3	2	2	2	2	2	2	2	2	2	2	2	2	2	2	3	3	2	1	2	2	2	1	1	1	1	1	1	1	1	2	1	1	1	1	3	2
409	1	5	5	5	5	5	5	6	6	6	6	6	6	4	4	4	4	4	4	4	4	4	4	4	4	4	4	4	4	4	4	4	4	4	4	4	4	4	4	4	4	4	4	4	3	3	3	3	3
410	1	2	4	3	3	3	1	3	2	2	2	3	2	2	2	2	2	3	2	2	2	3	2	3	2	2	2	2	2	2	2	1	1	1	2	1	1	1	1	1	1	1	1	1	1	1	1	2	2
411	1	2	2	2	2	2	2	4	4	5	2	3	3	2	2	2	2	2	3	4	2	2	2	3	2	2	2	3	2	2	2	1	1	1	1	1	1	1	1	1	1	1	1	1	1	1	1	5	1
412	1	1	1	1	1	1	1	3	1	3	1	3	2	1	1	1	1	2	2	3	1	2	2	2	2	3	2	3	1	1	1	1	1	1	2	1	2	1	3	2	1	2	1	2	1	2	1	4	2
413	1	1	1	1	1	1	1	2	2	2	2	2	2	1	1	1	1	1	1	1	1	4	4	4	4	4	4	4	4	1	4	1	1	1	1	1	1	1	1	1	1	1	1	1	1	1	1	5	1
414	1	3	3	3	3	3	3	4	4	4	4	4	4	3	2	2	2	3	2	2	2	2	2	2	2	2	2	2	2	2	2	2	2	2	2	2	2	2	2	2	2	2	2	2	2	2	1	3	3
415	1	3	3	3	3	3	3	4	3	4	1	4	4	2	2	2	2	2	2	2	2	2	2	2	2	2	2	2	2	2	2	2	2	2	2	2	2	2	2	2	2	2	2	2	2	2	2	3	3
416	1	4	3	2	2	2	2	3	3	3	3	3	3	2	2	2	2	2	2	2	2	2	2	2	2	2	2	2	2	2	2	2	2	2	2	2	2	2	2	2	2	2	2	2	2	2	2	2	2
417	1	1	1	1	1	1	1	1	1	1	1	1	1	1	1	1	1	1	3	3	1	1	1	3	1	1	1	2	2	1	1	1	1	1	1	1	1	1	1	1	1	1	1	1	1	1	1	4	2
418	1	4	4	3	2	3	1	4	3	4	2	2	2	1	1	1	1	2	3	2	1	3	3	3	3	2	2	2	2	1	3	2	1	1	1	1	1	1	1	2	1	1	1	1	1	1	1	4	2
419	1	3	3	3	2	2	2	2	2	4	1	2	2	1	1	2	1	1	1	2	1	1	1	2	1	2	2	2	2	1	1	2	1	2	1	1	1	2	1	2	2	2	2	1	1	1	1	4	1
420	1	3	2	3	2	3	2	3	3	5	2	3	4	3	1	2	2	2	2	2	3	3	2	3	3	2	3	2	3	2	2	2	2	2	2	2	2	2	3	2	4	2	3	2	2	2	2	3	2
421	1	4	2	3	1	1	3	2	3	2	2	2	2	1	1	1	1	2	2	2	2	3	2	3	3	2	3	1	2	1	2	2	1	1	2	1	2	1	1	1	2	2	1	2	4	2	1	2	3
422	1	1	1	1	1	1	1	5	1	1	1	1	1	3	2	2	2	3	3	3	2	4	4	4	4	3	4	3	4	1	3	1	1	1	1	1	1	1	1	1	1	1	1	1	1	1	1	4	1
423	1	1	1	1	1	1	1	1	1	1	1	1	1	1	1	1	1	2	1	3	1	1	1	1	3	2	2	2	2	2	2	1	1	1	2	2	2	2	2	2	2	2	2	2	2	2	2	5	2
424	1	1	1	1	1	1	1	1	1	1	1	1	1	2	2	2	2	2	2	2	2	3	3	3	3	3	3	3	2	2	3	1	1	1	1	1	1	1	1	1	1	1	1	1	1	1	1	4	2
425	1	3	2	1	4	2	1	4	3	3	2	2	2	2	1	2	1	1	2	3	1	2	1	2	3	2	1	2	1	1	2	1	1	1	1	1	1	1	1	1	1	1	1	1	1	1	1	4	3
426	1	1	1	1	1	1	1	1	1	2	1	1	1	1	1	1	1	2	2	2	2	2	1	3	4	3	2	2	2	1	2	2	1	2	1	1	1	1	1	1	2	1	1	1	1	1	1	4	1
427	1	1	1	1	1	1	1	1	1	1	1	1	1	2	2	2	2	2	2	2	2	2	2	2	2	2	2	2	2	2	2	2	1	1	1	1	1	1	1	1	1	1	1	1	1	1	1	4	1
428	2	4	3	1	2	2	2	2	2	2	3	2	3	2	2	2	2	3	2	2	2	3	3	3	3	3	3	2	2	3	2	2	1	1	2	1	2	1	1	1	2	1	2	1	2	1	1	4	3
429	2	3	4	3	3	2	2	5	3	4	3	4	3	2	2	2	2	2	2	2	2	2	2	2	2	2	2	2	2	2	2	2	2	2	2	2	2	2	2	2	2	2	2	2	2	2	1	3	3
430	2	3	3	3	2	2	1	2	2	2	2	2	2	2	2	2	2	2	2	2	2	2	2	2	2	2	2	2	2	2	2	2	2	2	2	2	2	2	2	2	2	2	2	2	2	2	2	3	2
431	2	3	2	1	1	1	1	1	1	1	1	1	1	4	4	1	1	3	3	1	3	2	2	3	3	2	2	2	3	1	2	1	1	1	1	1	1	1	1	1	1	1	1	1	1	1	1	4	1
432	4	2	2	2	2	2	3	3	2	2	2	2	2	2	1	1	1	2	2	2	2	2	2	3	2	2	2	3	3	3	2	1	1	1	1	1	2	1	1	2	2	2	2	1	1	1	1	4	2
433	4	1	1	1	1	1	1	2	2	2	2	2	2	2	2	2	2	3	3	3	3	3	3	3	3	3	3	3	3	3	3	1	1	1	1	1	1	1	1	1	1	1	1	1	1	1	1	4	2
434	4	2	1	1	1	4	1	6	1	1	1	1	1	1	2	1	3	2	2	4	1	2	2	2	1	1	2	1	1	2	3	2	2	2	2	2	2	2	2	2	2	3	3	1	2	2	1	5	2
435	1	3	3	1	1	1	1	3	1	1	1	1	1	3	2	2	2	2	3	2	2	3	2	3	2	2	3	2	2	2	2	2	1	1	1	1	1	1	1	1	1	1	1	1	1	1	1	4	2
436	1	3	3	3	3	3	3	4	3	4	4	4	4	2	2	2	2	2	2	2	2	2	2	2	2	2	2	2	2	2	2	2	2	2	2	2	2	2	2	2	2	2	2	2	2	2	2	3	3
437	4	1	1	1	1	1	1	2	2	3	2	2	2	2	2	2	2	3	3	2	2	3	3	3	3	3	3	3	2	2	3	1	1	1	1	1	1	1	1	1	1	1	1	1	1	1	1	4	1
438	4	3	4	4	2	3	3	2	3	4	4	4	3	2	2	2	1	2	2	2	2	2	2	3	3	2	2	3	2	2	1	2	3	2	2	1	2	2	4	2	1	4	1	2	1	1	1	3	2
439	4	3	1	3	5	3	2	2	6	6	6	3	3	1	1	1	1	2	1	2	1	2	1	2	1	1	2	1	2	1	2	2	2	2	2	2	2	2	2	2	2	2	2	2	2	2	2	2	2
440	1	1	1	1	1	1	1	1	1	1	1	1	1	1	1	1	1	1	1	2	1	3	1	2	2	2	2	2	1	1	1	1	1	1	1	1	1	1	1	1	1	1	1	1	1	1	1	5	1
441	1	1	1	1	1	3	1	1	1	1	1	1	1	1	1	1	1	1	1	1	1	1	1	3	3	3	3	3	1	1	1	1	1	1	1	1	1	1	1	1	1	1	1	1	1	1	1	5	1
442	2	1	1	1	1	1	1	4	2	3	4	2	4	1	1	1	1	2	3	2	1	2	2	2	4	2	3	3	2	2	2	1	1	1	1	1	1	1	1	1	1	1	1	1	1	1	1	4	2
443	1	2	3	2	3	3	3	3	3	3	3	3	3	2	2	2	2	2	2	2	2	2	2	3	2	2	2	2	2	2	2	2	1	2	2	2	2	2	2	2	2	2	2	1	1	1	1	3	3
444	1	2	2	2	2	3	3	3	4	4	2	4	3	2	2	2	2	2	2	2	2	2	2	2	2	2	2	2	2	2	2	2	2	2	2	2	2	2	2	2	2	2	2	2	2	2	2	3	3
445	1	2	1	2	1	1	1	2	2	2	2	2	2	2	1	3	2	2	3	3	1	3	2	3	2	3	2	2	1	1	1	2	2	2	2	3	3	3	3	3	3	3	2	2	2	2	1	4	2
446	5	1	1	1	1	1	1	1	1	1	1	1	1	2	2	2	2	4	4	4	3	3	3	3	3	3	3	3	3	3	3	1	1	1	1	1	1	1	1	1	1	1	1	1	1	1	1	3	3
447	20	3	3	4	2	3	4	4	3	4	4	4	5	2	2	2	2	2	2	2	2	2	2	2	2	2	2	3	2	2	2	1	1	1	1	1	2	1	1	1	1	1	1	1	1	2	1	2	2
448	1	1	2	2	2	2	2	4	2	3	2	2	2	2	2	3	2	2	3	3	3	2	3	4	2	2	2	2	2	1	2	1	1	1	1	1	1	1	1	1	1	1	1	1	1	1	1	5	1
449	1	1	1	1	1	1	1	1	1	1	1	1	1	4	2	2	2	1	4	4	3	1	2	4	2	3	2	4	4	1	1	1	1	1	1	1	1	1	1	1	1	1	1	1	1	1	1	3	2
450	2	2	2	2	3	3	2	2	5	4	1	2	3	2	1	1	1	2	2	2	2	2	2	2	2	2	2	2	2	2	2	1	1	1	1	2	2	1	2	1	2	2	2	1	1	1	1	4	3
451	3	2	2	2	2	2	2	2	2	2	2	2	2	1	1	1	1	1	1	1	1	1	1	1	1	1	1	1	1	1	1	1	1	1	1	1	1	1	1	1	1	1	1	1	1	1	1	5	1
452	4	4	4	2	1	3	1	4	1	1	1	1	1	1	1	1	1	1	1	1	1	1	1	1	1	1	1	1	1	1	1	1	1	1	1	1	1	1	1	1	1	1	1	1	1	1	1	3	3
453	1	2	2	2	2	2	2	2	2	2	2	2	2	3	4	3	3	2	3	3	3	3	2	3	2	2	3	3	3	3	3	2	2	2	2	2	2	2	2	2	2	2	2	2	2	2	1	4	2
454	1	3	3	3	3	3	3	4	2	4	4	4	4	2	2	2	2	2	2	2	2	2	2	2	2	2	2	2	2	2	2	2	2	2	2	2	2	2	2	2	2	2	2	2	2	2	2	3	3
455	2	1	1	1	1	1	1	5	1	5	1	1	1	2	1	1	1	2	2	2	2	1	1	1	2	2	2	2	2	2	2	1	1	1	1	1	1	1	1	1	1	1	1	1	1	1	1	3	3
456	1	3	4	3	3	5	2	2	2	4	2	4	2	2	1	1	1	2	3	1	1	1	2	2	1	2	1	1	1	1	1	2	4	4	4	1	2	1	4	2	4	4	1	2	1	4	1	4	1
457	1	3	3	3	3	3	3	4	3	4	3	3	3	2	2	2	2	2	2	2	2	3	2	2	3	2	3	2	2	2	3	2	2	2	1	2	2	1	2	2	2	2	2	1	1	1	1	3	3
458	1	2	2	1	1	1	1	3	3	2	3	3	1	2	2	1	1	2	1	2	2	3	3	3	4	3	2	3	2	2	3	2	1	1	1	1	1	1	1	1	1	1	1	1	1	1	1	5	2
459	1	2	5	2	3	3	3	4	4	4	4	4	4	2	2	2	2	2	2	2	2	2	2	2	2	2	2	2	2	2	2	2	2	2	2	1	2	1	1	1	1	1	1	1	1	1	1	5	1
460	1	3	3	3	3	3	3	5	1	4	2	2	2	2	2	1	1	3	3	3	2	3	2	4	3	3	3	2	2	2	3	2	2	2	2	2	2	2	2	2	2	2	2	2	2	2	2	4	2
461	3	2	2	2	1	2	1	1	1	1	1	1	1	1	1	1	1	3	3	3	3	2	2	3	3	3	3	3	3	2	3	1	1	1	1	1	1	1	1	1	1	1	1	1	1	1	1	5	2
462	1	2	3	3	3	4	3	5	5	4	3	3	3	2	2	2	3	2	2	2	2	2	2	2	2	2	2	2	2	2	2	1	1	1	1	1	1	1	1	1	1	1	1	1	1	1	1	5	1
463	1	1	1	1	1	1	1	5	2	2	2	2	2	1	1	1	1	2	2	2	2	3	3	3	3	2	2	2	2	2	2	1	1	1	1	1	1	1	1	1	1	1	1	1	1	1	1	5	1
464	2	2	1	1	1	1	1	1	1	1	1	1	1	2	2	2	2	3	4	4	3	3	3	3	3	3	3	3	3	2	2	1	1	1	1	1	1	1	1	1	1	1	1	1	1	1	1	4	2
465	1	3	4	1	1	1	2	2	1	1	1	1	1	2	2	2	2	2	2	2	2	2	2	2	2	2	2	2	1	1	2	1	1	1	1	1	1	1	1	1	1	1	1	1	1	1	1	5	2
466	1	3	3	1	2	1	3	2	1	1	1	1	1	1	1	1	1	2	2	2	2	2	2	2	2	2	2	2	2	2	2	2	2	2	2	2	2	2	2	2	2	2	2	2	2	2	2	3	2
467	2	3	2	2	2	2	2	2	2	2	2	2	2	2	2	2	2	2	2	2	2	3	3	3	3	3	3	3	3	2	2	1	1	1	1	1	1	1	1	1	1	1	1	1	1	1	1	4	1
468	2	3	3	3	2	5	1	6	3	6	1	6	2	2	3	3	3	2	3	2	3	3	3	2	3	3	3	3	3	3	3	2	2	2	2	1	2	1	2	2	1	2	1	1	1	1	1	4	2
469	1	3	3	1	1	3	1	3	1	4	1	1	1	2	1	1	1	4	2	4	1	4	4	4	4	4	4	4	1	1	4	1	1	1	1	1	1	1	1	1	1	1	1	1	1	1	1	5	1
470	1	4	3	2	2	2	1	3	3	3	3	3	3	2	2	2	2	2	2	2	2	2	2	2	2	2	2	2	2	2	2	2	2	2	2	1	2	1	2	1	1	2	1	1	1	1	1	4	2
471	2	2	1	2	2	2	3	4	1	2	2	1	1	4	2	2	2	2	4	2	2	1	2	3	4	1	2	2	2	1	2	2	1	1	2	1	2	1	1	2	2	2	1	1	2	1	1	4	2
472	2	4	4	2	1	4	1	4	1	5	5	6	4	2	1	2	1	2	1	2	1	3	2	3	2	2	2	3	2	1	1	2	1	1	2	1	4	4	4	3	1	4	1	1	2	1	1	4	2
473	1	3	3	3	3	3	3	3	3	3	3	3	3	2	2	2	2	2	2	2	2	2	2	2	2	2	2	2	2	2	2	1	1	1	1	1	1	1	1	1	1	1	1	1	1	1	1	3	3
474	1	2	2	2	2	2	2	2	2	2	2	2	2	2	2	2	2	2	2	2	2	2	2	2	2	2	2	2	2	2	2	2	2	2	2	2	2	2	2	2	2	2	2	2	2	2	2	2	2
475	2	3	2	2	3	2	2	2	3	4	3	2	4	2	1	3	2	2	3	3	2	2	2	3	3	2	2	3	2	2	2	2	1	1	1	2	2	1	2	2	1	1	1	2	1	2	2	3	1
476	2	2	2	2	2	2	2	4	3	5	2	5	4	3	2	2	1	2	2	1	2	2	1	2	1	1	2	2	3	1	1	2	2	2	2	2	2	2	3	2	2	2	1	1	1	1	2	3	2
477	2	3	1	3	3	3	3	2	2	2	2	2	2	2	2	2	2	2	2	2	2	2	2	2	2	2	2	2	2	2	2	1	1	2	1	1	2	1	1	1	1	1	1	1	1	1	1	4	1
478	2	2	1	1	1	3	2	1	1	1	1	1	1	2	1	1	1	2	3	4	2	1	1	2	1	2	1	2	2	1	1	1	1	1	1	1	1	1	1	1	2	2	1	2	1	1	1	3	3
479	2	1	1	1	1	1	1	3	1	3	2	1	2	2	1	1	2	2	2	2	2	2	2	3	2	2	2	2	2	2	1	2	2	2	2	2	2	1	1	2	2	2	2	2	2	2	1	3	2
480	2	1	1	1	1	1	1	1	1	1	1	1	1	1	1	1	1	4	1	1	1	2	1	2	2	3	1	2	1	1	1	1	1	1	1	1	1	1	1	1	1	1	1	1	1	1	1	5	5
481	1	3	3	3	3	3	3	5	2	2	5	5	5	2	2	2	2	2	3	3	1	3	2	3	2	2	2	2	2	2	2	2	2	2	2	2	2	2	3	2	3	2	2	2	2	2	2	5	3
482	4	2	2	2	2	2	2	3	1	2	3	3	3	2	2	2	2	2	2	2	2	2	2	2	2	2	2	2	2	2	2	1	1	1	1	1	1	1	1	1	1	1	1	1	1	1	1	4	1
483	4	4	3	3	3	3	3	3	4	4	3	4	3	2	1	1	1	2	2	1	2	1	2	3	1	2	2	2	3	1	1	2	1	2	1	1	1	1	1	1	1	1	1	1	1	1	1	3	3
484	4	1	1	1	1	2	1	4	1	1	1	3	1	2	2	2	2	2	2	3	2	2	2	3	2	3	2	2	2	2	2	1	1	1	2	1	2	1	2	1	1	2	2	1	2	1	1	3	1
485	1	1	4	4	3	4	2	5	1	5	1	2	1	1	1	1	1	2	1	1	1	3	2	2	3	2	3	2	1	1	4	2	2	2	2	2	2	2	2	2	1	2	2	1	2	1	1	4	2
486	5	2	2	3	2	3	2	3	3	4	3	4	3	2	2	2	2	2	2	2	2	2	2	3	2	2	2	2	2	2	2	1	1	1	1	1	1	1	2	1	1	2	1	1	2	1	1	3	1
487	5	2	1	2	1	1	2	1	1	1	1	1	1	1	1	1	1	3	1	3	1	2	1	4	4	4	4	2	1	2	2	2	1	1	1	1	1	1	1	1	1	2	2	1	1	1	1	5	2
488	5	2	2	2	2	2	2	2	2	5	5	2	5	1	1	1	1	1	2	2	2	2	1	3	3	2	2	2	2	2	2	1	1	1	1	1	1	1	1	1	1	1	1	1	1	1	1	4	3
489	5	1	2	2	2	3	1	4	1	4	3	5	3	1	1	1	1	2	2	2	2	3	2	3	3	3	3	2	2	2	2	1	1	1	1	1	1	1	2	2	1	2	2	2	2	1	1	3	3
490	5	2	2	2	2	2	2	2	1	2	2	2	2	2	2	2	2	2	3	2	2	2	2	3	3	2	2	2	2	2	3	1	1	1	1	1	1	1	1	1	1	1	1	1	1	1	1	4	1
491	5	3	3	3	3	3	3	3	1	4	1	1	4	1	1	1	1	1	1	1	1	1	1	1	1	1	1	1	1	1	1	2	2	2	2	2	2	2	2	2	2	2	2	2	2	2	2	4	2
492	5	2	4	3	3	4	1	2	2	5	2	4	2	2	2	2	2	2	2	2	2	2	2	2	2	2	2	3	3	2	2	2	2	2	2	2	2	2	2	2	2	2	2	1	1	1	1	4	1
493	5	4	4	1	2	4	1	6	1	6	1	6	1	1	1	1	1	2	1	3	1	2	1	4	1	4	2	1	1	1	2	1	1	1	1	1	1	1	1	1	1	2	2	1	1	1	1	5	1
494	5	4	4	3	3	3	3	5	4	4	4	4	3	3	3	3	2	3	2	3	2	3	2	3	3	3	2	3	2	3	3	2	2	2	2	2	1	2	2	1	2	2	2	1	2	2	2	4	3
495	5	2	2	2	2	2	2	2	2	2	2	2	2	2	2	2	2	3	3	3	2	2	2	3	2	2	2	2	3	2	2	2	2	2	2	2	2	2	2	2	2	2	2	2	2	2	2	3	3
496	5	3	1	2	1	2	2	2	1	4	2	2	1	2	1	1	1	3	2	1	1	2	1	3	4	1	2	1	4	2	4	2	1	1	1	1	2	1	2	1	2	2	1	1	1	1	1	4	1
497	5	5	5	5	5	5	5	6	6	6	6	6	6	4	4	4	4	4	4	4	4	4	4	4	4	4	4	4	4	4	4	1	1	1	1	1	1	1	1	1	1	1	1	1	1	1	1	1	1
498	5	4	2	4	4	4	4	2	2	2	2	2	2	2	2	2	2	2	2	2	2	2	2	2	2	2	2	2	2	2	2	2	2	2	3	2	3	2	2	2	1	2	1	2	2	2	2	4	4
499	1	2	2	1	1	2	1	2	2	3	2	2	2	2	2	1	1	2	2	2	2	3	2	3	3	2	3	2	2	2	2	1	1	1	1	1	1	1	1	1	1	1	1	1	1	1	1	4	2
500	4	3	3	3	3	3	3	4	4	4	4	4	4	2	2	2	2	2	2	2	2	2	2	2	2	2	2	2	2	2	2	2	2	2	2	2	2	1	2	2	2	2	1	2	2	2	2	4	2
501	1	1	1	1	1	1	1	1	1	1	1	1	1	1	1	1	1	3	4	3	1	3	2	4	4	3	3	2	2	2	3	1	1	1	1	1	1	1	1	1	1	1	1	1	1	1	1	5	1
502	1	2	2	2	2	2	2	5	2	2	3	3	3	1	1	1	1	2	2	2	1	2	2	2	2	2	2	2	2	2	2	2	2	2	2	2	2	2	2	2	2	2	2	2	2	2	2	4	4
503	1	2	2	2	1	1	1	1	1	1	1	1	1	4	4	4	4	4	4	4	4	4	4	4	4	2	3	2	4	1	3	1	1	1	1	1	1	1	1	1	1	1	1	1	1	1	1	5	1
504	1	1	1	1	1	1	1	2	1	1	1	1	1	1	1	1	1	3	3	3	1	4	4	4	4	3	3	3	3	3	4	1	1	1	1	1	1	1	1	1	1	1	1	1	1	1	1	5	1
505	3	3	2	2	2	2	3	2	4	3	3	3	2	1	1	1	1	2	1	1	1	3	1	1	2	1	2	1	1	1	2	2	1	2	2	2	2	1	2	2	2	2	2	2	2	1	1	4	3
506	3	1	1	1	1	1	1	1	6	1	1	1	1	1	1	1	1	1	1	1	1	1	1	1	1	1	1	1	1	1	1	2	2	2	2	2	2	2	2	2	2	2	2	2	2	2	2	3	2
507	1	1	1	1	1	1	1	1	1	1	1	1	1	1	1	1	1	4	4	2	2	2	2	2	2	2	2	2	2	2	2	1	1	1	1	1	1	1	1	1	1	1	1	1	1	1	1	5	1
508	2	1	3	1	1	5	1	6	1	1	1	1	1	2	2	2	2	2	2	2	2	2	2	2	2	2	2	2	2	2	2	1	1	1	1	1	1	1	1	1	1	1	1	1	1	1	1	5	1
509	2	2	2	2	2	1	2	2	1	2	1	2	1	2	1	1	1	2	2	2	1	1	2	4	2	1	2	1	1	1	3	1	1	1	1	1	1	1	1	1	1	1	1	1	1	1	1	4	1
510	2	5	5	5	5	5	5	6	6	6	6	6	6	4	4	4	4	4	4	4	4	1	1	1	1	1	1	1	1	1	1	1	1	1	1	1	1	1	1	1	1	1	1	1	1	1	1	5	5
511	2	1	3	1	1	1	1	1	1	1	1	1	1	1	1	1	1	4	4	4	2	4	2	4	4	3	2	3	3	2	2	1	1	1	1	1	1	1	1	1	1	1	1	1	1	1	1	4	1
512	2	2	2	1	1	1	1	2	2	2	1	1	1	2	2	2	2	4	2	4	3	4	2	4	4	4	3	4	2	2	2	1	1	1	1	1	1	1	1	1	1	1	1	1	1	1	1	5	2
513	1	3	2	2	2	2	2	1	1	2	2	2	2	1	1	1	1	2	1	4	2	4	3	3	3	3	3	3	2	2	1	1	1	1	1	1	1	1	1	1	3	1	1	2	1	1	2	5	2
514	1	3	3	3	3	3	3	3	3	3	3	3	3	2	2	2	2	2	2	2	2	2	2	2	2	2	2	2	2	2	2	2	2	2	2	2	2	2	2	2	2	2	2	2	2	2	2	2	2
515	1	2	2	2	2	2	2	1	1	1	1	1	1	1	1	1	1	2	2	2	2	2	1	3	2	3	2	1	2	2	3	1	1	1	1	1	1	1	1	1	1	1	1	1	1	1	1	4	1
516	4	1	5	1	1	5	1	6	4	6	1	6	5	1	1	1	1	2	1	1	1	2	1	3	2	2	2	2	2	2	2	1	3	3	3	3	3	1	2	2	1	2	1	2	2	2	2	5	1
517	1	4	4	4	3	4	2	4	3	4	3	5	4	2	2	2	2	2	2	2	2	2	2	2	2	2	2	2	2	2	2	2	2	2	2	2	2	2	2	2	2	2	2	2	2	2	2	4	3
518	1	5	5	5	5	5	1	6	6	6	6	6	6	1	1	1	1	1	1	1	1	1	1	1	1	1	1	1	1	1	1	4	4	4	4	4	4	4	4	4	4	4	4	4	4	4	4	5	5
519	1	3	3	3	3	3	3	5	5	5	5	5	5	2	2	2	2	2	2	2	2	2	2	2	2	2	2	2	2	2	2	2	2	2	2	2	2	2	2	2	2	2	2	2	2	2	2	4	4
520	1	2	2	2	2	2	2	3	2	2	2	4	4	2	1	1	1	2	2	2	2	2	2	2	3	2	2	2	2	2	2	2	1	1	1	1	2	2	2	2	1	2	2	2	1	1	1	4	3
521	1	1	1	1	1	1	1	1	1	1	1	1	1	3	1	4	1	4	3	4	2	4	3	4	4	4	4	4	2	2	4	1	1	1	1	1	1	1	1	1	1	1	1	1	1	1	1	4	1
522	1	2	2	2	2	3	3	1	1	1	1	1	1	1	1	1	1	2	4	4	4	4	4	4	4	4	4	4	4	2	2	1	1	1	2	1	1	1	1	2	1	2	2	1	2	1	1	4	2
523	1	2	2	2	2	2	2	3	3	3	3	3	3	2	2	2	2	2	2	2	2	2	2	2	2	2	2	2	2	2	2	2	2	2	2	2	2	2	2	2	2	2	2	2	2	2	2	3	3
524	5	1	1	1	1	1	1	1	1	1	1	5	5	1	1	1	1	1	1	1	1	1	1	1	1	1	1	1	1	1	1	1	1	1	1	1	1	1	1	1	1	1	1	1	1	1	1	5	1
525	1	3	1	1	1	2	1	1	1	1	1	1	1	2	2	2	2	2	2	3	2	3	2	4	4	3	3	3	2	2	2	1	1	1	1	1	1	1	1	1	1	1	1	1	1	1	1	4	2
526	9	4	5	2	1	3	1	6	5	3	2	4	3	1	1	1	1	1	1	2	2	1	1	2	1	1	1	3	3	1	1	1	1	1	1	1	1	1	1	1	1	1	1	1	1	1	1	4	2
527	12	4	4	4	5	4	3	5	4	6	4	3	3	1	1	1	1	1	1	1	1	1	1	3	2	1	2	1	1	1	1	2	2	2	2	1	1	1	2	3	1	1	2	2	1	1	1	4	1
528	12	4	4	3	4	5	4	5	4	5	5	3	5	1	1	2	2	2	1	1	2	3	1	1	2	2	2	1	1	1	2	2	2	2	2	2	2	2	2	2	2	2	2	3	2	2	2	5	4
529	8	3	3	2	3	3	3	1	1	3	3	4	4	2	2	3	3	2	3	2	3	2	3	2	3	2	3	3	2	3	3	2	3	3	2	3	3	3	3	2	3	3	2	3	3	2	3	2	4
530	10	1	1	1	3	1	5	2	5	2	2	2	3	1	1	1	1	1	1	2	2	2	2	2	2	3	2	3	2	3	2	2	3	2	3	2	3	2	3	2	3	2	3	2	3	2	3	2	2
531	12	3	3	2	3	2	2	3	3	3	3	3	3	3	2	2	2	2	3	2	3	2	2	2	2	2	2	2	3	2	2	2	2	2	2	2	2	2	2	2	2	2	2	2	2	2	2	2	4
532	6	4	4	4	2	3	2	4	2	4	4	3	3	2	2	3	2	3	1	2	3	2	2	3	2	3	3	3	2	3	2	3	2	2	2	2	3	2	2	2	3	3	3	2	2	3	2	3	3
533	5	3	3	2	2	2	2	5	2	1	3	1	2	2	1	1	1	3	3	2	2	3	2	2	3	2	3	2	2	2	2	1	1	1	1	1	1	1	1	1	1	1	1	1	1	1	1	3	2
534	8	4	4	3	3	2	1	5	5	6	4	3	3	2	3	3	2	3	4	3	3	3	2	3	2	3	3	3	4	3	3	3	2	2	1	2	1	2	1	1	1	1	1	1	1	2	1	4	1
535	18	3	4	3	4	3	4	3	2	5	4	3	3	2	3	2	3	2	2	3	3	2	1	3	4	2	3	2	2	3	2	2	3	2	4	2	3	1	3	3	2	4	4	3	2	3	4	2	4
536	5	3	4	3	3	1	3	4	1	4	4	2	3	2	2	2	2	2	2	3	2	1	2	4	2	2	1	3	3	3	1	1	1	1	1	1	1	1	1	1	1	1	1	1	1	1	1	3	2
537	8	2	3	2	3	3	4	3	2	4	5	3	4	2	2	2	2	2	2	2	2	2	2	2	2	2	2	2	2	2	2	2	2	2	2	2	2	2	2	2	2	2	2	2	2	2	2	3	3
538	1	5	3	4	2	2	4	4	4	4	4	4	4	3	3	3	3	3	3	3	3	3	3	3	3	3	3	3	3	3	3	2	2	2	2	2	2	2	2	2	2	2	2	2	2	2	2	3	3
539	8	5	5	4	5	5	5	6	4	6	6	6	6	1	2	2	1	2	2	3	2	2	1	1	1	1	1	1	1	1	1	1	2	4	2	2	2	4	4	2	4	4	3	2	4	4	1	5	3
540	22	5	5	5	5	5	5	6	6	6	6	6	6	4	4	4	4	4	4	4	4	4	4	4	4	4	4	4	4	4	4	4	4	4	4	4	4	4	4	4	4	4	4	4	4	4	4	5	5
541	9	3	3	2	3	1	3	5	5	4	4	3	5	2	2	2	2	2	3	3	2	2	2	3	2	2	3	3	3	2	2	2	2	1	1	1	1	2	1	2	1	2	4	1	1	1	1	3	3
542	9	3	3	3	3	3	3	4	4	3	4	3	3	3	2	3	2	2	3	2	3	2	3	3	2	3	3	2	2	3	3	1	1	1	1	3	2	3	2	1	1	1	3	2	1	2	2	3	2
543	8	4	4	2	3	3	3	2	4	4	3	3	3	2	2	2	1	1	1	3	2	2	2	3	2	2	2	3	3	2	2	2	2	2	2	1	1	2	2	2	2	2	1	2	1	1	1	4	2
544	5	5	5	5	5	5	5	6	6	6	6	6	6	4	4	4	4	4	3	4	3	3	3	3	4	3	3	3	3	3	4	3	3	3	3	3	4	3	3	3	3	3	4	1	1	1	1	5	1
545	1	1	1	1	1	1	1	2	2	2	2	2	2	2	2	2	3	2	3	2	1	3	1	3	3	2	2	3	1	3	1	1	2	3	3	3	3	1	3	3	3	1	3	1	3	1	3	1	3
546	10	4	4	2	3	2	2	5	3	3	3	2	2	3	2	2	3	3	3	3	2	1	1	2	2	1	2	2	3	2	3	1	1	1	1	2	1	1	1	1	1	1	2	1	1	2	1	4	1
547	20	5	5	5	5	5	5	6	1	6	6	6	6	1	1	1	1	2	3	4	4	4	4	4	4	4	4	4	4	4	4	4	4	4	4	4	4	4	4	4	4	4	4	4	4	4	4	5	5
548	12	5	5	3	3	3	3	4	4	4	4	4	4	2	2	2	2	2	2	2	2	2	2	3	2	2	2	2	2	2	2	2	2	2	2	1	2	1	2	2	1	1	2	2	1	1	1	3	3
549	10	3	3	3	3	3	3	3	4	3	4	3	4	2	3	2	3	2	3	2	3	2	3	2	3	2	3	2	3	2	3	2	3	2	3	3	2	3	3	2	3	3	2	3	2	3	2	3	3
550	9	4	4	1	3	3	1	5	1	4	5	1	4	2	1	1	1	1	2	1	1	2	1	1	3	1	2	2	2	2	3	1	1	1	1	1	1	1	1	1	1	1	1	1	1	1	1	5	1
551	7	3	3	3	3	3	3	5	2	5	5	3	4	2	2	2	2	2	2	2	2	2	2	2	2	2	2	2	2	2	2	2	2	2	2	2	2	2	2	2	2	2	2	2	2	2	2	4	2
552	8	5	5	5	4	2	5	4	1	2	6	1	4	1	1	1	1	1	1	1	3	1	1	2	3	2	1	1	2	1	1	2	1	2	1	1	2	1	1	1	1	1	2	1	2	1	1	2	5
553	10	4	4	2	2	3	4	3	2	3	4	2	3	1	1	1	1	1	1	1	1	2	1	1	3	2	1	1	1	1	1	2	2	2	2	1	2	2	2	2	3	2	3	2	1	2	1	5	2
554	1	1	3	3	3	3	1	2	3	1	3	3	2	2	3	2	2	3	2	1	3	2	3	3	1	3	1	3	3	1	3	1	2	3	4	2	1	2	3	1	3	1	3	1	1	3	1	3	3
555	6	4	3	4	3	3	2	5	5	5	6	4	5	2	3	2	2	1	2	2	3	1	2	2	2	2	1	2	3	2	1	2	2	3	2	2	2	2	2	2	2	2	4	2	3	1	1	3	4
556	6	3	3	4	4	3	2	5	4	3	4	3	4	3	2	3	2	3	2	3	3	3	2	2	3	2	4	2	3	4	3	2	3	3	3	3	2	2	2	3	3	2	2	2	2	3	1	4	3
557	6	5	5	5	5	5	5	6	6	6	6	6	6	4	4	4	4	4	4	4	4	4	4	4	2	3	3	2	4	4	4	4	4	3	4	3	3	3	3	4	3	3	3	3	3	4	3	5	5
558	5	5	5	5	4	4	4	4	6	5	5	5	5	2	1	3	1	1	2	1	2	1	1	1	1	1	1	1	1	1	1	1	1	1	1	1	2	2	2	2	1	3	1	2	3	2	2	3	3
559	12	3	3	3	3	3	3	3	3	3	3	3	3	2	2	2	2	2	2	2	2	2	2	2	2	2	2	2	2	2	2	2	2	2	2	2	2	2	2	2	2	2	2	2	2	2	2	3	3
560	20	5	5	5	5	5	5	6	6	6	6	6	6	4	4	4	4	4	4	4	4	4	4	4	4	4	4	4	4	4	4	4	4	4	4	4	4	4	4	4	4	4	4	4	4	4	4	5	5
561	10	2	4	4	4	3	4	5	5	5	4	4	4	3	2	3	2	3	4	3	2	3	3	1	2	3	2	2	3	4	2	3	2	3	2	3	2	3	3	2	1	3	2	2	3	2	3	1	4
562	20	5	5	5	5	5	5	6	6	6	6	6	6	4	4	4	4	4	4	4	4	4	4	4	4	4	4	4	4	4	4	4	4	4	4	4	4	4	4	4	4	4	4	4	4	4	4	5	5
563	4	2	2	3	2	3	5	1	1	1	1	2	2	1	1	1	1	1	1	3	3	1	1	1	1	1	1	1	1	1	1	1	1	1	1	1	1	1	1	1	1	1	1	1	1	1	1	3	3
564	6	3	3	3	3	3	3	4	4	4	4	4	4	2	2	2	2	2	2	2	2	2	2	2	2	2	2	2	2	2	2	2	2	2	2	2	2	2	2	2	2	2	2	2	2	2	2	3	3
565	5	3	3	1	3	1	1	1	2	3	3	2	4	2	2	2	2	2	2	2	2	2	2	2	2	2	2	2	2	2	2	2	2	2	2	2	2	2	2	2	2	2	2	2	2	2	2	2	3
566	6	3	2	2	2	3	4	5	2	2	4	1	2	1	1	1	1	3	3	3	1	2	2	2	1	1	1	2	2	1	1	1	1	2	3	2	1	1	2	1	1	1	1	1	2	1	1	4	1
567	18	3	3	3	3	3	3	4	4	4	4	4	4	3	3	3	3	3	3	3	3	3	3	3	3	3	3	3	3	3	3	3	3	3	3	3	3	3	3	3	3	3	3	3	3	3	3	3	3
568	20	1	1	1	1	1	1	1	1	1	1	1	1	4	4	4	4	4	4	4	4	4	4	4	4	4	4	4	4	4	4	4	4	4	4	4	4	4	4	4	4	4	4	4	4	4	4	1	1
569	7	4	4	3	2	3	3	4	4	4	4	4	4	2	2	2	2	2	2	2	2	2	2	2	2	2	2	2	2	2	2	2	2	2	2	2	2	2	2	2	2	2	2	2	2	2	2	3	3
570	3	3	3	3	3	3	3	4	4	4	4	4	4	2	2	2	2	2	2	2	2	2	2	2	2	2	2	2	2	2	2	2	2	2	2	2	2	2	2	2	2	2	2	2	2	2	2	3	3
571	8	2	3	3	3	3	3	4	4	4	4	4	4	2	2	2	2	2	2	2	2	2	2	2	2	2	2	2	2	2	2	2	2	2	2	2	2	2	2	2	2	2	2	2	2	2	2	3	3
572	8	2	1	1	1	2	2	2	3	3	2	6	2	2	3	3	2	2	2	2	3	4	2	3	4	3	3	2	3	2	3	1	1	1	1	1	2	1	3	2	4	4	3	2	1	1	2	2	1
573	8	3	3	3	3	3	3	5	3	6	5	5	3	1	1	3	1	2	3	4	2	2	1	2	2	2	2	3	1	2	1	2	2	1	1	1	2	1	2	2	1	2	2	2	1	1	1	3	3
574	5	3	4	2	2	2	5	6	4	4	4	3	5	2	2	2	2	2	2	2	2	2	2	2	2	2	2	2	2	2	2	2	2	2	2	2	2	2	2	2	2	2	2	2	2	2	2	3	4
575	3	3	3	3	3	3	3	5	5	5	5	5	5	2	2	2	2	2	2	2	2	2	2	2	2	2	2	2	2	2	2	2	2	2	2	2	2	2	2	2	2	2	2	2	2	2	2	3	3
576	5	5	5	5	5	5	5	6	6	6	6	6	6	4	4	4	4	4	4	4	4	4	4	4	4	4	4	4	4	4	4	4	4	4	4	4	4	4	4	4	4	4	4	4	4	4	4	5	5
577	5	3	3	3	3	3	3	3	3	3	3	3	3	2	2	2	2	2	2	2	2	2	2	2	2	2	2	2	2	2	2	2	2	2	2	2	2	2	2	2	2	2	2	2	2	2	2	3	3
578	7	3	3	3	3	3	3	4	4	4	4	4	4	2	2	2	2	3	3	3	3	3	3	3	3	2	2	2	2	2	2	2	2	2	2	2	2	2	2	2	2	2	2	2	2	2	2	4	1
579	12	3	3	3	3	3	3	4	4	4	4	4	4	2	2	2	2	2	3	3	2	3	2	2	3	2	3	2	3	2	3	1	1	1	1	1	1	1	1	1	1	1	1	1	1	1	1	4	2
580	4	3	3	3	3	4	3	5	2	5	3	2	3	1	1	2	1	1	1	2	2	2	1	2	1	2	1	1	1	1	2	2	2	2	2	2	2	1	1	1	1	1	1	1	1	1	1	3	2
581	5	3	4	3	3	3	3	3	1	2	2	2	2	2	2	2	2	2	2	2	2	2	2	2	2	2	2	2	2	2	2	1	1	1	1	1	1	1	1	1	1	1	1	1	1	1	1	3	3
582	5	3	3	2	2	2	2	1	1	3	2	1	1	1	1	1	1	1	2	3	2	1	1	3	2	1	2	2	2	2	2	1	1	1	1	1	1	1	1	1	1	1	1	1	1	1	1	1	2
583	4	3	3	3	3	2	3	3	3	3	4	4	3	2	3	2	2	2	2	3	3	2	2	3	2	2	3	2	3	2	2	2	3	2	2	2	2	3	2	2	3	2	2	2	3	2	2	2	4
584	8	4	4	3	3	4	3	5	4	5	4	4	4	2	2	2	2	2	3	2	2	3	2	2	2	2	2	2	3	2	2	2	2	2	2	2	2	2	2	2	2	2	2	2	2	2	1	3	4
585	2	1	1	1	2	1	4	1	2	3	2	1	1	2	1	1	1	2	2	3	3	2	2	3	1	1	2	4	2	1	2	4	4	4	4	2	2	2	2	4	4	4	2	2	3	2	1	3	2
586	5	5	5	2	2	1	1	3	2	3	3	2	3	2	2	1	2	2	2	2	2	2	2	2	2	2	2	2	2	2	2	2	1	1	1	1	1	1	2	1	1	1	1	1	1	1	1	3	3
587	5	3	3	3	3	3	3	3	3	3	3	1	2	2	2	2	2	2	2	2	2	2	2	2	2	2	2	2	2	2	2	1	1	1	1	1	1	1	1	1	1	1	1	1	1	1	1	3	3
588	10	4	4	4	4	4	4	5	5	5	5	5	5	3	3	3	3	3	3	3	3	3	3	3	3	3	3	3	3	3	3	3	3	3	3	3	3	3	3	3	3	3	3	3	3	3	3	4	4
589	5	4	3	3	2	2	2	3	3	3	3	3	3	2	2	2	2	2	2	2	2	2	2	2	2	2	2	2	2	2	2	2	2	2	2	2	2	2	2	2	2	2	2	2	2	2	2	4	3
590	3	1	1	1	1	1	1	1	1	1	1	1	1	1	1	1	1	3	3	3	1	1	3	4	4	4	2	4	3	2	2	1	1	1	1	1	1	1	1	1	1	1	1	1	1	1	1	5	1
591	8	4	4	3	3	2	3	4	3	4	3	3	3	2	2	2	1	2	2	2	2	1	2	3	1	1	1	2	3	2	1	2	2	4	3	2	1	1	3	1	1	3	2	2	2	1	1	3	2
592	8	2	3	2	2	3	4	4	3	3	4	4	3	3	2	2	2	2	2	2	3	3	2	2	3	3	2	3	3	2	2	3	3	2	3	2	2	3	2	2	2	3	2	3	2	2	2	3	2
593	12	2	2	2	2	2	2	3	3	3	3	3	3	1	2	3	3	2	1	2	3	4	3	2	1	2	3	4	3	2	1	1	2	2	2	3	3	2	2	2	3	2	2	3	3	2	2	2	4
594	6	4	5	3	4	5	2	3	1	5	4	3	2	2	1	1	1	2	2	1	1	2	2	3	1	1	3	1	3	1	1	2	1	2	4	4	4	2	3	4	4	2	2	2	1	1	1	4	2
595	5	3	4	1	1	1	1	1	1	1	1	1	5	1	1	1	1	1	1	1	1	1	1	1	1	1	1	1	1	1	3	1	1	1	1	1	1	1	2	1	3	1	3	1	4	1	1	2	3
596	10	5	5	3	4	3	4	6	4	6	6	4	3	4	3	3	4	3	3	3	4	4	3	4	3	2	3	3	4	4	3	3	4	4	3	3	3	3	3	3	4	4	3	3	4	4	3	5	3
597	5	3	3	3	3	4	2	2	2	2	2	1	1	2	3	2	1	1	1	2	2	2	2	2	2	3	3	3	3	2	2	1	1	1	1	1	1	1	1	1	1	1	1	1	1	1	1	5	1
598	6	5	5	5	5	5	5	6	6	6	6	6	6	4	4	4	4	4	4	4	4	4	4	4	4	4	4	4	4	4	4	4	4	4	4	4	4	4	4	4	4	4	4	4	4	4	4	5	5
599	12	3	3	3	3	3	3	4	4	4	4	4	4	2	2	2	2	2	2	2	2	2	2	2	2	2	2	2	2	2	2	2	2	2	2	2	2	2	2	2	2	2	2	2	2	2	2	2	4
600	8	2	2	2	1	1	1	1	3	1	3	2	4	1	1	2	1	1	2	2	2	2	1	1	2	1	2	1	1	1	2	2	3	4	4	4	4	3	2	2	1	4	4	2	4	2	3	5	5
601	6	4	1	3	3	2	2	4	3	3	5	4	3	3	3	2	3	3	2	3	2	3	2	3	3	3	2	2	1	2	1	4	1	1	1	1	1	1	1	1	1	1	1	1	3	1	1	4	3
602	5	5	5	5	5	5	5	6	6	6	6	6	6	1	1	1	1	1	1	1	1	1	1	1	1	1	1	1	1	1	1	2	2	2	2	2	2	2	2	2	2	2	2	2	2	2	2	3	3
603	10	3	3	3	3	3	3	4	4	4	4	4	4	3	3	3	3	3	3	3	2	3	2	3	3	3	3	3	3	3	3	3	3	3	3	2	2	2	2	2	2	2	2	2	2	2	2	3	3
604	8	4	3	1	1	1	3	4	3	2	3	4	6	2	2	2	2	2	2	2	2	2	2	2	2	2	2	2	2	2	2	2	2	2	2	2	2	2	2	2	2	2	2	2	2	2	2	2	2
605	6	3	3	3	3	3	3	5	5	5	4	2	3	2	2	2	2	2	2	2	2	2	2	2	2	2	2	2	2	2	2	2	2	2	2	2	2	2	2	2	2	2	2	2	2	2	2	3	3
606	12	4	4	4	4	4	4	5	5	5	5	5	5	2	2	2	2	2	2	2	2	2	2	2	2	2	2	2	2	2	2	2	2	2	3	2	2	2	2	2	2	2	2	2	2	2	2	2	2
607	8	3	2	1	2	1	3	3	3	4	5	3	3	2	2	2	2	2	3	2	2	2	2	2	2	2	2	2	2	2	2	3	3	3	3	3	3	3	3	3	3	3	3	2	1	3	1	3	1
608	9	2	2	2	2	2	2	3	3	3	3	3	3	2	2	2	2	2	2	2	2	2	2	2	2	2	2	2	2	2	2	3	3	3	3	3	3	3	3	3	3	3	3	3	3	3	3	4	4
609	10	4	4	4	3	3	3	2	5	3	5	1	3	3	2	2	2	2	3	3	3	2	2	2	2	2	2	2	3	2	1	3	2	2	3	2	3	2	3	2	3	3	3	3	2	2	2	2	3
610	5	3	3	2	2	2	2	3	2	4	3	3	3	2	2	2	2	2	2	2	2	2	2	3	2	2	2	2	2	2	2	2	2	2	2	1	1	1	1	2	1	1	1	1	1	1	1	3	2
611	5	3	3	3	4	3	2	5	2	5	5	2	3	3	2	2	2	2	3	2	2	2	2	2	2	2	2	2	3	2	1	2	2	2	2	1	1	1	2	1	1	1	1	2	2	1	1	3	3
612	9	3	3	3	3	3	3	4	4	4	4	4	4	2	2	2	2	2	2	2	2	2	2	2	2	2	2	2	2	2	2	1	1	1	1	1	1	1	1	1	1	1	1	1	1	1	1	4	1
613	13	4	4	2	3	2	3	5	3	4	3	2	3	2	2	2	2	2	2	3	2	2	2	2	2	1	1	3	2	1	1	2	1	3	2	2	2	2	1	2	2	2	3	1	2	2	1	3	1
614	8	2	2	2	2	2	2	5	5	5	6	5	5	3	4	3	3	4	3	4	3	4	4	3	3	4	4	3	3	3	3	2	2	2	2	3	2	2	2	2	2	2	2	2	3	2	2	3	3
615	4	3	3	3	3	3	2	3	2	3	3	3	3	2	2	2	2	2	2	2	2	2	2	2	2	2	2	2	2	2	2	2	2	2	2	2	2	2	2	2	2	2	2	2	2	2	2	2	2
616	8	3	3	2	2	1	2	2	3	4	3	3	3	2	1	1	1	1	3	3	2	2	2	3	2	2	2	3	3	1	2	1	2	2	2	3	2	3	2	2	2	2	3	3	2	2	3	2	2
617	15	5	5	5	5	5	5	6	6	6	6	6	6	1	1	1	1	1	1	1	1	1	1	1	1	1	1	1	1	1	1	1	1	1	1	1	1	1	1	1	1	1	1	1	1	1	1	4	4
618	5	4	4	3	3	3	3	5	4	5	5	5	5	2	2	2	2	2	2	1	2	2	2	2	2	2	2	2	2	2	2	2	2	2	2	2	2	2	2	2	2	2	2	2	2	2	2	3	3
619	8	3	3	4	1	3	3	4	4	4	5	4	5	3	1	1	1	1	3	1	2	1	1	1	3	2	3	1	3	1	3	2	1	1	2	1	2	1	2	2	4	2	2	2	1	1	2	3	3
620	1	2	5	2	3	4	2	1	1	1	1	1	1	1	1	1	1	1	1	1	1	1	1	1	1	1	1	1	1	1	1	1	1	1	1	1	1	1	1	1	1	1	1	1	1	1	1	1	1
621	3	2	3	2	2	2	2	5	4	4	4	4	4	2	2	2	2	2	2	2	2	2	2	2	2	2	2	2	2	2	2	3	3	2	3	2	2	2	2	2	2	2	2	2	2	2	2	4	3
622	8	4	3	3	2	3	2	4	2	4	3	2	2	3	1	1	1	2	3	1	1	3	2	3	1	1	2	1	3	1	1	2	2	2	2	2	2	2	2	2	2	2	2	2	2	2	2	3	3
623	10	4	3	3	4	3	4	4	5	4	4	4	3	2	2	3	2	2	3	4	3	2	2	2	3	2	3	3	2	3	2	4	3	3	2	3	2	2	2	2	2	3	2	2	2	3	2	3	3
624	8	3	3	3	3	3	3	3	4	3	4	3	4	3	2	3	2	3	2	3	2	3	2	3	2	3	2	3	2	3	2	1	1	1	1	1	1	1	1	1	1	1	1	1	1	1	1	3	3
625	5	2	2	2	2	2	2	4	4	4	4	4	4	2	2	2	2	2	2	2	2	2	2	2	2	2	2	2	2	2	2	2	2	2	2	2	2	2	2	2	2	2	2	2	2	2	2	3	3
626	12	3	4	4	3	3	3	5	3	4	4	4	3	2	2	2	2	2	2	3	2	2	3	2	2	3	2	2	3	2	2	2	2	2	2	2	2	2	2	2	2	2	2	2	2	2	2	2	3
627	5	2	3	3	3	4	2	3	2	4	4	3	3	3	1	1	1	2	2	2	2	2	2	2	2	2	2	2	2	1	1	2	1	2	2	2	2	2	2	2	2	2	2	1	1	1	1	3	3
628	3	2	2	2	2	2	2	3	3	3	3	3	3	2	2	2	1	1	1	2	2	2	2	2	2	1	1	1	2	1	1	1	1	1	1	1	1	1	1	1	1	1	1	1	1	1	1	4	3
629	3	2	2	2	2	2	2	2	2	2	2	2	2	2	2	2	2	2	2	2	2	2	2	2	2	2	2	2	2	2	2	3	3	3	2	2	2	2	2	3	2	3	2	2	3	2	3	3	3
630	4	3	3	3	3	3	3	4	4	4	4	4	4	2	2	2	2	2	2	2	2	2	2	2	2	2	2	2	2	2	2	2	2	3	3	3	2	3	2	3	2	3	2	3	2	3	2	4	4
631	10	4	4	4	4	3	4	5	5	5	4	5	5	2	2	2	2	2	2	2	2	2	2	2	2	2	2	2	2	2	2	2	2	2	2	2	2	1	2	1	1	1	3	1	1	1	1	4	4
632	2	3	3	3	3	3	3	2	1	2	2	2	2	1	1	1	1	2	1	1	1	3	1	2	3	2	2	2	1	1	2	1	1	1	1	1	1	1	1	1	1	1	1	1	1	1	1	5	1
633	7	3	3	3	2	3	2	4	4	3	4	4	3	2	2	2	2	2	2	3	2	2	2	3	2	3	2	2	2	2	2	2	2	2	2	2	2	3	3	3	3	2	2	2	3	3	3	4	3
634	12	4	5	4	4	4	4	5	5	5	5	5	5	3	2	2	2	2	2	2	3	2	2	3	2	2	3	3	2	3	2	2	2	2	2	3	3	3	2	3	2	3	2	2	2	2	3	1	4
635	22	5	5	5	5	5	5	5	1	6	3	6	6	4	4	4	4	1	1	1	1	1	1	1	1	1	1	1	1	1	1	1	1	1	1	1	1	1	1	1	1	1	1	1	1	1	1	5	2
636	1	1	1	3	3	3	3	3	3	2	3	3	4	3	2	2	3	3	2	2	2	3	2	2	2	2	2	3	3	3	3	3	3	3	3	2	2	2	2	2	2	2	2	2	2	2	2	2	2
637	7	3	4	2	4	4	5	4	5	3	5	4	3	3	2	3	3	2	3	3	2	3	3	2	3	3	2	3	3	2	3	3	2	2	3	3	3	2	3	2	3	2	2	3	3	2	3	4	3
638	5	4	3	2	3	3	3	2	4	4	3	4	4	2	2	2	2	2	2	2	2	2	2	2	2	2	2	3	2	2	2	2	2	1	1	2	2	1	2	2	2	2	2	2	2	2	1	3	3
639	5	5	5	5	5	5	5	6	6	6	6	6	6	2	1	2	1	1	3	1	1	3	1	4	3	1	3	2	3	1	1	1	1	1	1	1	1	1	1	1	1	1	1	1	1	1	1	3	1
640	12	3	4	3	2	2	2	5	2	5	5	3	4	3	2	3	3	3	2	3	2	3	2	4	3	1	2	3	1	1	2	2	2	2	2	2	2	1	1	2	2	1	1	2	1	2	2	2	3
641	10	3	3	3	2	2	2	4	2	5	3	3	3	2	1	2	1	2	1	2	2	3	2	2	3	2	3	2	3	1	2	2	2	2	2	2	3	1	2	2	3	3	3	1	2	1	1	3	3
642	12	3	3	3	3	3	3	4	4	4	4	4	4	2	2	2	2	2	2	2	2	2	2	2	2	2	2	2	2	2	2	2	2	2	2	2	2	2	2	2	2	2	2	2	2	2	2	2	2
643	6	3	3	3	3	3	3	4	3	4	4	3	4	2	2	2	2	2	2	2	2	2	2	2	2	2	2	2	2	2	2	2	3	2	2	2	2	4	2	2	2	3	2	2	2	2	2	4	3
644	5	3	2	1	2	2	3	3	2	4	3	4	3	3	2	3	2	3	2	3	2	3	2	3	2	3	2	3	2	3	2	3	2	3	2	3	2	3	2	3	2	3	2	3	2	3	2	3	2
645	10	4	4	4	4	4	4	5	5	5	5	5	3	1	1	1	1	1	1	1	1	1	1	1	1	1	1	1	1	1	2	2	3	3	3	2	2	3	3	3	3	3	2	3	3	2	2	4	2
646	6	3	3	2	1	3	2	4	4	5	3	2	4	2	2	2	2	2	2	2	2	3	2	3	2	2	2	2	2	2	2	2	1	1	1	1	1	1	1	1	2	1	1	1	1	1	1	4	2
647	2	4	2	2	3	3	3	4	4	4	4	4	4	3	3	3	3	2	2	2	2	2	2	2	2	2	2	2	2	2	2	2	2	2	2	2	2	2	2	2	2	2	2	2	2	2	2	3	3
648	10	3	3	3	3	3	3	4	4	4	4	4	4	2	2	2	2	2	2	2	2	2	2	2	2	2	2	2	2	2	2	2	2	2	2	2	2	2	2	2	2	2	2	2	2	2	2	2	2
649	5	4	5	3	4	3	5	5	3	4	6	6	6	3	3	3	3	3	3	3	3	3	3	3	3	3	3	3	3	3	3	2	1	1	1	2	1	2	1	1	1	1	1	1	1	1	1	5	4
650	10	1	1	2	2	2	2	3	3	3	3	2	3	2	2	3	2	2	2	2	3	3	2	2	2	2	3	2	3	2	3	2	2	3	2	2	3	2	2	2	3	2	3	2	2	2	2	2	3
651	17	4	4	5	1	4	4	5	3	6	5	5	4	2	1	2	2	1	2	2	2	1	2	1	1	2	1	2	2	2	1	3	2	2	3	2	3	1	3	2	1	2	3	1	3	2	1	3	2
652	6	1	1	2	3	3	2	4	4	4	2	4	4	2	2	3	3	2	2	2	3	1	2	3	3	2	2	3	3	2	1	2	3	2	2	3	2	3	2	2	3	2	2	1	3	2	3	3	3
653	8	5	5	5	5	5	5	6	6	6	6	6	6	4	4	4	4	4	4	4	4	4	3	3	3	2	3	2	3	3	2	4	4	4	2	3	2	3	2	3	3	2	2	3	3	2	2	5	3
654	10	4	4	2	4	4	4	5	6	6	5	5	4	1	1	2	1	2	1	2	1	2	1	2	2	1	2	1	2	1	2	2	2	2	1	1	2	1	2	1	1	3	2	1	1	1	1	4	2
655	8	5	5	3	3	3	3	1	1	1	1	1	1	1	1	1	1	1	1	1	1	1	1	1	2	3	4	2	2	4	1	2	4	1	3	3	2	2	4	3	2	3	2	2	3	3	2	5	2
656	12	4	5	2	4	4	4	6	2	5	5	5	5	4	4	3	4	4	3	4	3	3	3	4	4	4	4	3	3	4	4	4	4	4	4	4	4	4	3	3	2	3	2	2	3	4	2	3	3
657	8	4	3	3	4	4	3	2	2	2	2	2	2	2	2	2	2	3	3	3	2	3	2	3	3	2	3	2	3	2	3	2	1	1	1	1	2	1	1	1	1	1	1	1	1	1	1	3	2
658	12	4	5	5	5	5	4	6	5	6	6	5	6	3	2	2	1	2	2	1	2	2	2	2	2	2	2	2	4	2	2	2	2	3	3	3	2	2	4	3	4	4	4	3	4	3	4	2	3
659	10	4	4	2	2	3	3	4	3	4	3	3	3	2	2	2	2	2	2	2	2	2	2	2	2	2	2	3	2	2	2	2	2	2	2	2	2	1	2	2	3	2	2	1	1	1	1	4	2
660	6	3	3	2	2	2	2	2	2	4	3	3	3	2	2	2	2	2	2	2	2	2	2	2	2	2	2	2	2	2	2	2	3	2	3	2	2	2	2	2	2	2	2	2	2	2	2	4	2
661	8	1	1	1	2	1	3	3	2	3	4	2	2	1	2	2	3	1	3	2	1	2	1	2	1	1	3	1	1	1	3	1	1	1	1	2	1	3	2	1	2	1	1	2	1	1	2	1	3
662	8	4	3	2	2	3	3	5	4	3	4	5	6	2	2	2	3	3	2	3	2	2	1	1	3	2	1	2	2	2	2	1	1	1	1	1	1	1	3	1	1	1	1	1	1	1	1	1	1
663	6	3	2	1	1	3	3	2	1	5	4	2	1	2	1	1	2	3	2	2	3	4	2	3	3	1	1	2	3	1	3	2	2	3	4	1	1	2	3	1	4	2	1	1	2	1	1	3	1
664	20	1	1	1	1	5	1	5	5	5	5	5	5	2	2	2	2	2	2	2	2	2	2	2	2	2	2	2	2	2	2	2	2	2	2	2	2	2	2	2	2	2	2	2	2	2	2	3	3
665	12	3	2	3	4	4	3	5	2	2	4	4	2	1	1	1	1	1	1	1	2	2	3	3	1	2	1	1	2	1	2	2	1	1	2	2	2	1	3	2	2	2	3	1	1	1	1	4	2
666	5	4	3	3	4	3	3	5	4	4	4	4	5	2	2	2	2	2	2	2	2	2	2	3	3	2	3	2	3	2	3	2	2	2	2	2	2	2	2	2	2	2	2	2	2	2	2	3	2
667	9	2	3	3	2	1	3	4	1	5	3	2	3	2	1	1	2	1	2	2	3	2	1	4	2	2	2	1	3	1	1	2	2	2	1	2	2	2	2	2	3	2	1	2	2	2	2	3	3
668	6	3	4	4	4	5	5	6	5	6	5	4	5	2	3	2	1	1	1	2	2	1	1	1	1	1	1	3	2	1	1	2	2	2	1	2	2	1	3	1	2	2	2	2	2	1	1	1	3
669	3	3	4	2	2	3	2	3	3	4	3	3	3	2	1	1	1	2	1	1	2	1	1	1	2	2	2	1	2	1	2	2	2	1	1	1	3	1	2	1	3	3	3	1	1	1	1	4	2
670	5	4	4	4	4	3	4	5	3	5	3	3	3	2	2	2	2	2	2	2	3	1	2	3	1	2	2	1	2	1	1	1	1	1	1	1	1	1	1	1	1	1	1	1	1	1	1	4	2
671	8	3	2	2	3	3	3	5	1	1	3	2	3	2	2	2	2	3	2	3	3	3	2	3	3	2	2	3	3	2	2	2	2	2	2	2	2	2	2	2	2	2	1	2	1	2	1	3	3
672	8	4	3	5	3	2	3	5	1	3	1	1	3	1	1	1	1	1	1	1	2	1	1	2	1	2	1	4	1	1	1	1	1	2	2	1	1	1	2	1	2	2	3	2	1	1	1	3	1
673	9	4	3	3	3	3	3	4	3	3	3	2	4	2	2	2	2	2	2	2	2	2	2	2	2	2	2	2	2	2	2	2	2	2	2	1	1	1	1	1	1	1	1	1	1	1	1	3	3
674	5	4	4	3	3	3	3	4	4	4	3	3	4	3	2	2	2	2	3	3	3	2	2	3	3	3	2	3	3	2	2	1	1	1	1	1	1	1	2	1	1	1	1	1	2	1	1	3	3
675	4	4	3	3	1	1	1	3	1	3	3	1	1	2	2	2	2	2	2	2	2	2	2	3	3	2	2	2	2	2	2	2	2	2	2	2	2	2	2	2	2	2	2	2	2	2	2	4	2
676	10	5	4	5	2	2	4	6	6	5	4	4	6	1	2	2	1	2	1	1	1	3	1	4	1	1	3	1	2	2	1	1	1	3	4	4	1	4	2	1	1	4	1	1	3	3	1	5	3
677	13	3	3	3	3	3	3	4	5	4	4	4	4	2	2	2	2	2	2	2	2	2	2	2	2	2	2	2	2	2	2	2	2	2	2	2	2	2	2	2	2	2	2	2	2	2	2	3	3
678	7	4	4	2	4	3	3	2	1	3	2	2	3	2	2	2	2	2	2	2	2	1	1	2	2	3	2	1	2	1	1	2	2	1	1	1	1	1	1	1	1	1	1	1	1	1	1	4	2
679	4	3	3	3	3	3	3	5	4	4	4	4	4	1	1	1	1	1	1	1	1	1	1	1	1	3	3	3	3	3	3	2	2	2	2	2	2	2	2	2	2	2	2	2	2	2	2	3	3
680	12	5	4	5	4	4	4	6	1	4	5	5	6	3	1	1	1	2	2	2	2	2	2	4	1	2	2	3	3	2	1	2	2	1	1	2	2	1	1	2	1	4	2	1	1	4	1	5	2
681	10	4	4	4	4	4	3	6	3	6	4	4	5	2	1	2	1	1	2	2	2	2	1	2	2	1	2	2	2	1	1	3	3	3	2	2	2	2	3	3	1	3	3	3	3	2	2	3	2
682	6	3	3	3	3	3	3	5	4	4	4	5	4	3	3	3	2	3	2	3	3	3	2	3	3	3	3	2	3	3	3	3	2	3	3	3	2	2	2	2	2	2	2	2	2	2	2	4	3
683	12	3	3	3	3	3	3	5	3	5	5	3	2	2	2	2	2	3	3	3	3	3	3	3	2	3	3	3	3	2	3	2	2	2	2	2	2	2	2	2	2	2	2	2	2	2	2	4	3
684	4	4	3	4	4	4	4	1	5	3	2	5	2	2	2	2	2	2	2	2	2	2	2	3	2	2	2	2	2	2	2	3	2	2	3	1	2	2	2	2	1	1	1	2	1	1	1	4	1
685	20	3	3	3	3	3	3	6	4	4	5	1	4	2	2	2	2	2	2	2	2	2	2	2	3	2	2	2	3	1	1	2	2	2	2	1	2	2	2	2	2	3	2	2	2	2	2	4	1
686	10	1	1	3	3	3	3	6	6	6	4	5	4	3	3	3	3	2	2	2	2	2	2	2	2	2	2	2	2	2	2	1	1	1	1	1	1	1	1	1	1	1	1	1	1	1	1	1	1
687	9	5	3	1	4	1	1	4	1	5	5	1	2	2	3	1	1	1	2	1	1	1	2	1	2	1	1	1	2	1	1	2	2	2	2	2	2	1	2	1	2	2	2	1	2	2	1	4	1
688	5	3	3	3	1	3	1	5	5	4	4	2	2	1	1	1	2	1	1	1	1	1	1	2	1	1	2	1	2	1	1	2	2	2	2	2	2	2	2	2	2	2	2	2	2	2	2	5	3
689	10	4	4	4	4	4	4	5	3	5	5	4	4	3	3	3	3	3	3	3	3	3	3	3	3	3	3	3	3	3	3	3	3	3	3	3	3	3	3	3	3	3	3	3	3	3	3	4	4
690	2	4	5	4	4	4	4	5	5	5	4	5	4	2	2	2	2	1	2	2	1	1	1	1	1	1	1	1	1	1	1	4	4	4	4	2	2	4	2	3	4	2	2	2	4	2	2	4	2
691	20	4	4	4	4	4	4	2	2	2	2	2	2	2	2	2	2	3	3	3	3	4	4	4	4	4	4	4	4	4	4	3	3	3	3	3	3	3	3	3	3	3	3	3	3	3	3	5	5
692	2	4	4	4	4	4	4	5	4	5	5	5	4	3	3	4	3	3	4	3	3	1	1	2	1	2	1	1	2	2	1	4	4	3	3	4	3	4	3	3	3	4	3	4	3	4	4	4	4
693	10	2	2	2	2	2	3	4	4	5	3	2	2	2	2	2	2	2	2	2	2	3	3	3	3	3	2	3	2	3	2	2	2	2	2	2	2	2	2	2	2	2	2	1	2	2	2	3	3
694	7	3	3	3	3	4	3	4	4	4	4	5	4	2	2	3	2	2	3	2	3	2	3	2	2	2	2	3	2	2	3	3	3	3	2	3	2	3	3	3	2	3	3	3	3	2	3	4	4
695	1	4	4	4	3	4	2	4	3	4	3	5	4	2	2	2	2	2	2	2	2	2	2	2	2	2	2	2	2	2	2	2	2	2	2	2	2	2	2	2	2	2	2	2	2	2	2	4	3
696	1	5	5	5	5	5	1	6	6	6	6	6	6	1	1	1	1	1	1	1	1	1	1	1	1	1	1	1	1	1	1	4	4	4	4	4	4	4	4	4	4	4	4	4	4	4	4	5	5
697	1	3	3	3	3	3	3	5	5	5	5	5	5	2	2	2	2	2	2	2	2	2	2	2	2	2	2	2	2	2	2	2	2	2	2	2	2	2	2	2	2	2	2	2	2	2	2	4	4
698	1	2	2	2	2	2	2	3	2	2	2	4	4	2	1	1	1	2	2	2	2	2	2	2	3	2	2	2	2	2	2	2	1	1	1	1	2	2	2	2	1	2	2	2	1	1	1	4	3
699	1	1	1	1	1	1	1	1	1	1	1	1	1	3	1	4	1	4	3	4	2	4	3	4	4	4	4	4	2	2	4	1	1	1	1	1	1	1	1	1	1	1	1	1	1	1	1	4	1
700	1	2	2	2	2	3	3	1	1	1	1	1	1	1	1	1	1	2	4	4	4	4	4	4	4	4	4	4	4	2	2	1	1	1	2	1	1	1	1	2	1	2	2	1	2	1	1	4	2
701	12	4	3	3	5	3	4	5	5	5	5	5	5	2	2	2	2	2	2	2	2	2	2	3	2	2	2	2	2	2	2	2	2	2	2	1	2	1	2	2	2	2	2	2	2	2	2	2	2
702	6	3	2	2	2	3	2	2	2	4	4	4	3	3	2	1	2	2	3	2	3	3	3	3	3	2	2	1	2	1	2	2	2	2	2	2	3	2	3	2	2	4	2	2	2	1	2	3	2
703	5	1	5	1	3	1	3	6	1	5	3	2	5	2	2	1	1	1	1	3	2	1	1	1	1	1	1	2	2	1	1	3	3	3	1	1	1	1	1	1	1	1	1	1	2	1	1	4	3
704	2	2	2	2	2	2	2	2	2	2	2	2	2	1	1	1	1	2	2	2	2	2	2	2	2	2	2	2	2	2	2	1	1	1	1	1	1	1	1	1	1	1	1	1	1	1	1	4	2
705	4	1	1	1	1	1	1	1	1	1	1	1	1	2	2	2	2	2	2	2	2	2	2	2	2	2	2	2	2	2	2	1	1	1	1	1	1	1	1	1	1	1	1	1	1	1	1	4	2
706	2	1	1	1	1	1	1	1	1	1	1	1	1	1	1	1	1	2	3	2	1	3	1	3	3	2	2	2	2	1	3	1	1	1	1	1	1	1	1	1	1	1	1	1	1	1	1	5	1
707	2	2	2	2	2	2	2	2	2	2	2	2	2	1	1	1	1	2	1	1	1	1	1	2	2	2	3	2	2	1	1	1	1	1	1	1	1	1	1	1	1	1	1	1	1	1	1	1	1
708	7	1	1	1	1	1	1	3	3	2	2	2	2	2	2	2	2	2	2	2	2	2	2	2	2	2	2	2	2	2	2	2	2	2	2	2	2	2	2	2	2	2	2	2	2	2	2	3	3
709	2	3	3	3	2	2	1	5	2	5	2	1	1	1	1	1	1	1	1	2	1	4	2	4	4	1	1	4	1	1	1	1	1	1	1	1	1	1	1	1	1	1	1	1	1	1	1	4	2
710	3	3	3	1	1	1	1	2	2	2	2	2	2	3	2	2	2	2	2	2	2	2	2	2	2	2	2	2	2	2	2	1	1	1	1	1	1	1	1	1	1	1	1	1	1	1	1	4	1
711	2	3	2	3	1	4	3	3	2	3	2	2	4	1	1	1	1	1	1	1	1	1	1	1	1	1	1	1	1	1	1	2	2	2	1	1	1	1	2	1	1	1	1	1	1	1	1	4	3
712	7	3	3	2	2	2	2	4	5	5	5	4	5	2	2	2	2	2	2	2	2	2	2	2	2	2	2	2	2	2	2	2	2	2	2	2	2	2	2	2	2	2	2	2	2	2	2	3	3
713	2	1	2	1	1	1	1	1	1	1	1	1	1	4	2	4	3	4	4	2	2	3	3	4	4	4	2	4	3	1	2	1	1	1	1	1	1	1	1	1	1	1	1	1	1	1	1	5	2
714	1	1	1	1	1	1	1	4	1	4	4	3	3	3	2	2	2	2	3	3	2	2	2	2	3	2	2	3	3	2	2	2	1	2	2	1	2	1	2	2	1	2	1	1	1	1	1	2	3
715	2	3	3	3	3	3	3	4	3	4	4	4	4	3	3	3	3	3	3	3	3	3	3	3	3	3	3	3	3	3	3	1	1	1	1	1	1	1	1	1	1	1	1	1	1	1	1	4	2
716	1	2	2	2	2	2	2	3	2	2	2	2	2	2	2	2	2	2	2	2	2	2	2	2	2	2	2	2	2	2	2	1	1	1	1	1	1	1	1	1	1	1	1	1	1	1	1	4	1
717	2	1	1	1	1	1	1	1	1	1	1	1	1	2	2	2	2	3	3	3	2	2	2	2	2	3	2	3	2	2	1	2	1	1	1	1	1	1	1	1	1	1	1	1	1	1	1	3	3
718	4	3	3	1	3	3	1	2	3	4	2	2	2	3	1	3	2	2	3	3	2	2	3	4	4	4	2	3	3	1	4	1	1	1	1	1	1	1	1	1	1	1	1	1	1	1	1	4	1
719	2	2	2	2	2	2	2	2	2	2	2	2	2	1	1	3	1	2	3	4	1	2	2	4	2	2	2	4	1	1	1	1	1	1	1	1	1	1	1	1	1	1	1	1	1	1	1	4	1
720	2	2	1	1	1	1	1	1	1	1	1	1	1	2	2	2	1	4	3	3	1	2	3	4	4	3	3	2	1	1	4	1	1	1	1	1	1	1	1	1	1	1	1	1	1	1	1	4	1
721	2	1	1	2	1	1	3	2	1	3	2	2	1	2	1	2	2	3	3	3	2	2	3	3	2	2	3	3	2	2	2	1	1	1	1	1	1	1	1	1	1	1	2	2	1	1	1	4	2
722	1	1	1	1	1	1	1	1	1	1	1	1	1	1	1	1	1	1	1	1	1	1	1	1	1	1	1	1	1	1	1	1	1	1	1	1	1	1	1	1	1	1	1	1	1	1	1	5	1
723	2	3	3	3	2	2	2	5	2	4	4	2	2	2	2	2	2	2	2	2	2	2	2	3	2	2	2	3	3	2	2	1	1	1	1	1	1	1	1	1	1	1	1	1	1	1	1	3	3
724	2	2	2	2	2	2	2	1	1	1	1	1	1	2	2	2	2	2	3	3	2	3	2	3	3	2	2	2	3	2	2	2	2	2	2	1	1	1	1	1	1	1	1	1	1	1	1	4	1
725	3	3	2	2	2	2	2	2	2	2	2	2	2	3	3	3	3	3	3	4	2	3	2	3	2	3	2	4	3	1	2	1	1	1	1	1	1	1	1	1	1	1	1	1	1	1	1	4	1
726	6	3	2	2	2	2	2	3	3	3	3	3	3	2	2	2	2	2	2	2	2	3	2	2	2	2	2	2	2	2	2	1	1	2	2	1	1	1	1	1	2	2	2	1	1	1	1	3	2
727	2	3	3	1	1	1	2	2	2	3	4	2	2	2	1	2	1	1	1	2	1	2	1	2	2	2	1	2	1	1	1	2	1	2	1	1	2	1	1	1	1	1	1	1	1	1	1	5	1
728	2	2	2	2	1	2	2	5	4	4	3	2	3	3	2	2	2	1	3	3	2	2	2	3	2	2	2	3	2	2	2	2	2	2	1	1	2	1	2	2	2	3	1	2	2	2	1	3	3
729	2	1	2	1	1	1	1	3	1	2	2	1	1	3	2	2	2	3	3	3	3	3	4	3	3	3	3	3	3	1	2	1	1	2	1	1	1	1	2	1	1	1	1	1	1	1	1	4	2
730	1	4	3	3	3	2	2	4	1	2	2	2	4	2	2	2	2	2	2	2	2	2	2	3	3	2	2	3	2	3	3	1	1	1	1	1	1	1	1	1	1	1	1	1	1	1	1	3	3
731	2	3	3	2	2	1	1	2	2	1	2	2	2	4	2	3	2	3	3	3	2	2	3	3	3	3	3	3	3	2	2	2	1	1	2	1	1	1	1	1	1	1	1	1	1	1	1	4	2
732	2	1	1	1	1	1	1	4	3	3	3	3	3	2	2	3	2	4	2	3	4	3	3	3	3	3	3	2	3	3	2	2	2	2	2	2	2	2	2	2	2	2	2	2	2	2	1	3	3
733	2	2	2	1	1	2	2	2	1	3	1	2	2	2	2	2	2	2	2	3	2	2	2	3	3	3	2	3	2	1	2	2	2	1	1	1	1	1	2	1	2	2	1	1	1	1	1	4	1
734	2	2	2	1	1	1	1	2	1	2	1	1	1	2	2	2	2	1	2	3	2	3	2	3	2	3	2	3	2	2	2	2	1	1	1	1	1	1	1	1	1	1	1	1	1	1	1	5	1
735	2	3	3	3	3	3	3	3	3	3	3	3	3	2	2	2	2	2	2	2	2	2	2	2	2	2	2	2	2	2	2	2	2	2	2	2	2	2	2	2	2	2	2	2	2	2	2	3	3
736	2	2	2	2	3	1	2	3	5	5	4	4	3	2	2	3	2	2	3	3	2	3	2	3	3	2	2	3	3	2	2	2	2	1	1	1	2	2	2	1	2	2	2	1	2	1	1	4	2
737	6	3	3	2	2	2	2	3	2	3	3	3	3	3	1	3	3	2	3	3	2	3	2	4	3	3	2	4	3	2	2	1	1	1	1	1	1	1	1	1	1	2	1	1	1	1	1	4	1
738	2	3	3	2	1	2	3	4	3	4	3	3	3	2	1	1	1	2	3	2	2	3	2	3	2	2	2	2	2	2	2	2	2	2	2	2	2	2	2	2	2	2	2	2	2	2	1	3	2
739	2	2	2	2	2	2	2	2	2	2	2	2	2	1	1	1	1	2	2	2	1	2	1	2	2	2	2	2	1	1	2	1	1	2	1	1	2	1	1	1	1	1	1	1	1	1	1	5	1
740	6	5	5	5	5	5	5	6	6	6	6	6	6	4	4	4	4	4	3	3	3	3	3	3	3	3	3	3	3	3	3	2	2	2	2	2	2	2	2	2	2	2	2	2	2	2	2	3	3
741	6	2	2	2	2	2	2	4	3	3	3	3	3	2	2	2	2	2	2	2	2	2	2	2	2	2	2	2	2	2	2	1	1	1	1	1	1	1	1	1	1	1	1	1	2	1	1	3	3
742	2	1	1	3	5	1	3	5	1	5	5	2	5	1	2	2	1	1	1	3	1	1	1	2	2	1	2	2	1	1	1	2	2	1	1	1	2	1	2	2	1	2	2	1	1	1	1	5	1
743	3	2	2	2	2	2	2	3	1	3	4	3	3	3	1	1	1	4	4	3	3	2	2	3	2	2	2	2	3	1	2	1	1	1	1	1	1	1	1	1	1	1	1	1	1	1	1	4	2
744	2	4	2	2	2	2	2	3	4	4	2	2	2	2	2	2	2	2	2	2	2	2	2	3	2	3	2	3	3	1	1	2	2	2	2	2	2	2	2	2	2	2	2	2	1	1	1	3	2
745	1	2	2	2	2	2	2	2	2	2	2	2	2	3	3	3	3	3	3	3	3	3	3	3	3	3	3	3	3	3	3	1	1	1	1	1	1	1	1	1	1	1	1	1	1	1	1	5	1
746	2	3	2	2	3	3	2	4	2	4	3	3	3	2	2	2	2	2	2	2	2	2	2	2	3	2	2	3	3	2	2	2	2	2	2	1	1	1	2	2	2	2	1	1	2	2	1	3	3
747	2	2	2	2	2	2	2	3	1	2	2	1	2	2	2	2	1	2	2	3	2	2	2	3	3	2	2	2	2	1	2	2	1	1	1	1	1	1	2	1	2	2	1	2	2	1	1	3	2
748	3	2	2	2	2	2	2	2	2	2	2	2	2	3	1	1	1	3	3	3	2	3	2	3	3	3	2	3	2	2	2	1	1	1	1	1	1	1	1	1	1	1	1	1	1	1	1	3	2
749	2	2	2	3	2	2	2	4	1	4	1	2	1	2	1	2	2	1	3	3	2	2	3	3	2	2	2	3	3	1	2	2	1	1	1	1	1	1	1	1	1	1	1	1	1	1	1	4	1
750	3	3	3	3	1	1	1	3	1	3	3	2	2	3	2	3	2	2	3	3	3	3	3	3	3	3	2	3	3	2	2	1	1	1	1	1	1	1	1	1	1	1	1	1	1	1	1	4	2
751	2	3	3	3	3	3	3	4	3	3	3	3	3	2	2	2	2	2	2	2	2	2	2	2	2	2	2	2	2	1	2	2	2	3	3	2	3	2	2	2	2	3	1	2	2	2	1	3	2
752	3	1	1	1	1	1	1	2	1	2	2	2	2	2	1	1	1	2	2	3	2	3	2	3	3	3	3	3	1	1	3	1	1	1	1	1	1	1	1	1	1	1	1	1	1	1	1	5	1
753	2	3	3	2	2	1	1	3	1	2	2	2	2	2	2	2	1	2	2	2	2	3	2	3	2	2	2	1	2	1	2	2	2	2	2	1	1	1	2	1	2	2	2	2	2	1	1	3	2
754	3	3	2	1	3	1	1	4	4	3	2	3	1	1	1	1	1	3	3	3	2	2	2	2	2	2	2	2	2	2	2	2	1	1	1	1	1	1	1	1	1	2	1	1	1	1	1	3	2
755	6	2	1	1	1	1	1	2	2	2	4	2	2	3	2	2	2	2	3	3	2	2	2	3	3	2	2	4	4	2	2	2	1	1	2	2	1	1	2	2	1	2	1	1	1	1	1	3	2
756	3	1	1	1	1	1	1	3	1	2	3	1	1	2	2	2	2	2	2	2	2	2	2	3	2	3	1	3	2	2	1	1	1	1	1	1	1	1	1	1	1	2	1	1	1	1	1	5	3
757	2	1	2	2	2	2	2	2	2	2	2	2	1	2	2	1	1	1	3	3	1	2	1	2	2	2	2	2	1	2	2	2	2	2	2	2	2	1	2	2	2	2	1	2	2	2	1	4	2
758	3	3	2	2	2	2	2	2	2	2	2	2	2	1	1	2	1	2	2	3	2	3	2	4	4	3	3	2	3	2	4	2	1	1	1	1	1	1	1	1	1	1	1	1	1	1	1	4	1
759	3	1	1	1	1	1	1	4	2	4	4	4	3	1	1	1	1	2	2	1	1	2	2	2	2	2	1	2	2	1	1	1	1	1	1	1	1	1	2	1	1	1	1	1	1	1	1	4	4
760	2	2	2	3	2	2	2	2	1	2	2	2	2	2	2	2	2	3	2	3	2	3	2	3	3	3	3	2	2	2	2	1	1	1	1	1	1	1	1	1	1	1	1	1	1	1	1	4	2
761	3	2	2	2	2	2	2	2	2	2	2	2	2	1	1	1	1	4	3	3	3	3	3	3	3	3	3	3	3	2	2	1	1	1	1	1	1	1	1	1	1	1	1	1	1	1	1	4	4
762	2	3	2	2	2	1	1	2	1	2	2	2	2	2	1	1	1	2	3	3	2	2	2	3	3	3	3	3	2	2	2	1	1	1	1	1	1	1	1	1	1	1	1	1	1	1	1	4	2
763	1	1	1	1	1	2	1	1	1	1	1	1	1	4	1	1	1	4	4	4	1	4	4	4	4	4	3	2	4	3	3	1	1	1	1	1	1	1	1	1	1	1	1	1	1	1	1	1	1
764	2	2	4	2	3	4	3	6	3	4	3	6	3	1	1	1	1	2	2	2	1	2	2	2	2	1	1	3	2	2	2	1	1	1	1	2	2	1	1	1	1	1	1	1	1	1	1	5	1
765	1	1	1	1	1	1	1	3	1	3	1	1	1	1	1	1	1	3	3	3	3	2	2	4	4	1	4	3	1	1	2	1	1	1	1	1	1	1	1	1	1	1	1	1	1	1	1	5	1
766	2	2	2	1	1	1	1	3	2	2	3	1	1	2	1	2	2	3	2	3	1	3	2	3	3	3	3	3	2	2	3	1	1	1	1	1	1	1	1	1	1	1	1	1	1	1	1	4	1
767	3	3	3	2	2	2	2	4	2	2	2	2	2	2	2	2	2	2	3	2	2	3	2	3	3	3	3	2	2	2	2	1	1	1	1	1	1	1	1	1	1	1	1	1	1	1	1	4	1
768	1	1	2	1	2	1	1	2	1	2	2	2	2	1	1	2	1	2	2	3	1	3	2	4	3	2	3	2	2	1	4	1	1	1	1	1	2	1	1	1	1	1	1	1	1	1	1	5	1
769	3	1	1	1	1	1	1	3	2	2	4	1	3	3	2	2	1	3	3	2	2	2	2	1	1	2	2	3	4	2	2	2	2	1	2	2	1	1	2	2	2	2	1	2	1	1	1	3	2
770	1	3	3	3	3	3	3	4	1	1	1	1	1	1	1	1	1	2	2	2	2	2	2	2	2	2	2	2	2	2	2	1	1	1	1	1	1	1	1	1	1	1	1	1	1	1	1	5	1
771	3	4	2	2	3	1	2	2	1	3	2	2	2	2	2	1	1	3	3	2	2	4	2	2	4	2	2	3	3	3	2	2	2	2	2	1	2	1	2	1	1	3	2	1	1	1	1	3	2
772	2	3	1	1	1	1	2	2	2	2	2	2	2	2	1	1	1	2	3	3	2	2	2	3	4	3	2	2	2	1	2	2	1	1	1	1	1	1	1	1	1	1	1	1	1	1	1	4	1
773	3	2	3	1	2	1	2	2	1	1	2	2	2	1	1	1	1	3	3	1	1	2	1	2	2	1	4	1	3	1	2	1	1	1	1	1	1	1	1	1	1	1	1	1	1	1	1	4	1
774	3	2	2	2	2	2	2	2	1	2	2	2	2	2	1	1	1	2	3	2	1	3	2	3	3	3	4	2	2	1	3	1	1	1	1	1	1	1	1	1	1	1	1	1	1	1	1	4	1
775	2	2	2	1	1	1	1	3	1	1	1	1	1	2	2	2	2	3	3	2	2	3	2	3	3	2	2	3	3	2	2	1	1	1	1	1	1	1	2	1	1	1	1	1	1	1	1	4	1
776	1	2	2	2	3	2	2	2	1	3	3	2	3	2	2	2	2	2	2	2	2	3	2	3	2	2	2	2	2	2	2	1	1	1	1	1	1	1	2	1	1	2	1	1	1	1	1	4	1
777	1	3	1	1	1	1	1	1	1	1	1	1	1	4	1	1	1	2	4	3	1	4	1	1	4	1	1	4	4	1	1	1	1	1	1	1	1	1	1	1	1	1	1	1	1	1	1	4	1
778	4	3	2	2	2	1	2	4	2	5	5	2	4	3	2	2	2	2	3	3	2	2	3	3	3	3	2	3	3	3	2	2	1	2	1	1	1	1	1	1	1	1	1	1	1	1	1	3	4
779	2	1	1	1	1	1	1	2	2	2	2	2	2	2	2	2	2	1	3	3	2	2	2	3	2	2	1	3	1	1	1	1	1	1	1	1	1	1	1	1	1	1	1	1	1	1	1	3	2
780	1	1	3	3	2	1	1	3	3	3	2	2	2	3	2	2	2	1	3	2	2	2	3	3	2	2	2	3	3	2	1	2	2	2	2	2	2	3	2	2	1	2	2	3	2	2	1	4	2
781	3	1	1	1	1	1	1	2	2	2	2	2	2	1	1	2	1	4	2	4	1	4	1	4	4	1	4	2	1	1	2	1	1	1	1	1	1	1	1	1	1	1	1	1	1	1	1	5	1
782	1	3	3	2	2	2	3	5	4	4	4	5	5	2	1	1	1	2	2	2	1	2	1	2	2	2	2	2	2	2	2	2	2	2	2	2	2	2	2	2	2	2	2	2	2	2	2	2	3
783	2	1	1	1	1	1	1	2	1	2	2	1	2	2	1	2	2	4	3	3	2	3	3	4	3	4	3	4	4	2	2	1	1	1	1	1	1	1	1	1	2	1	1	1	1	1	1	4	1
784	3	4	3	1	1	1	1	2	2	2	3	3	3	2	2	2	2	2	2	2	2	2	2	2	2	2	2	2	2	2	2	2	2	2	2	2	2	2	2	2	2	2	2	2	2	2	2	4	2
785	2	2	2	2	2	2	2	1	1	2	1	1	2	3	2	2	2	2	3	3	2	3	3	4	3	3	2	3	4	1	2	1	1	1	1	1	1	1	1	1	1	1	1	1	1	1	1	4	2
786	2	3	2	2	1	2	2	4	1	4	3	1	1	2	1	1	1	2	2	3	1	2	1	2	2	2	2	1	2	1	2	1	1	1	1	1	1	1	1	1	1	1	1	1	1	1	1	3	3
787	6	3	2	2	1	1	2	3	3	4	4	1	2	2	2	2	2	2	2	2	2	2	2	3	3	3	2	2	2	2	2	2	1	2	4	2	1	2	4	4	2	4	1	2	1	2	2	3	3
788	3	1	1	1	3	2	2	2	1	1	4	2	3	2	2	2	1	3	2	3	2	2	2	3	2	3	3	4	2	1	2	1	1	1	1	1	1	1	1	1	1	1	1	1	1	1	1	4	2
789	3	3	2	2	2	2	2	4	3	4	4	3	3	2	2	2	2	2	2	2	2	3	2	3	3	3	2	2	2	2	2	1	1	1	1	1	1	1	1	1	1	1	1	1	1	1	1	3	2
790	3	1	1	1	1	1	1	4	1	2	2	2	2	2	1	2	1	1	2	1	1	2	1	2	2	2	1	2	2	1	1	1	1	1	1	1	1	1	1	1	1	1	1	1	1	1	1	5	1
791	2	2	1	1	1	1	1	6	2	4	5	4	2	1	1	1	1	2	4	1	1	1	1	1	1	1	1	2	1	1	1	2	1	1	2	2	2	2	1	2	2	2	2	1	1	2	1	4	1
792	3	3	2	1	2	2	2	2	2	2	2	2	2	3	2	2	2	3	2	2	2	3	2	3	3	3	2	2	2	2	3	1	1	1	1	1	1	1	1	1	1	1	1	1	1	1	1	4	2
793	3	1	2	2	3	1	2	2	2	2	2	2	2	1	2	1	1	3	1	1	1	2	1	4	4	1	2	2	2	2	2	1	1	1	1	1	1	1	1	1	1	1	1	1	1	1	1	5	2
794	1	1	1	1	1	1	1	1	1	1	1	1	1	4	1	1	1	4	4	4	4	4	4	4	4	4	4	4	4	2	4	1	1	1	1	1	1	1	1	1	1	1	1	1	1	1	1	5	1
795	2	2	2	2	1	2	1	1	1	1	1	1	1	1	1	1	1	3	3	3	1	3	1	4	4	3	3	4	2	1	3	1	1	1	1	1	1	1	1	1	1	1	1	1	1	1	1	5	1
796	1	1	1	1	1	1	1	4	2	3	3	3	3	3	3	3	3	2	3	3	3	3	3	3	3	3	3	3	3	3	3	1	1	1	1	1	1	1	1	1	1	1	1	1	1	1	1	3	2
797	2	3	1	1	1	1	1	2	2	2	4	2	2	1	2	2	1	1	3	3	1	1	1	2	1	2	2	1	1	1	1	1	1	1	1	1	1	1	1	1	1	1	1	1	1	1	1	4	3
798	1	1	1	1	1	1	1	4	1	1	1	1	1	1	1	1	1	3	2	4	1	3	2	4	3	2	3	3	1	1	2	1	1	1	1	1	1	1	1	1	1	1	1	1	1	1	1	5	1
799	2	1	1	1	1	1	1	1	1	1	1	1	1	3	2	2	2	3	4	3	2	4	3	4	4	3	3	4	3	2	3	1	1	1	1	1	1	1	1	1	1	1	1	1	1	1	1	4	1
800	2	1	1	1	1	1	1	5	2	2	2	1	2	1	1	1	1	1	1	1	1	2	1	1	1	1	1	1	1	1	1	1	1	1	1	1	1	1	1	1	1	1	1	1	1	1	1	5	3
801	1	1	1	1	1	1	1	1	1	1	1	1	1	1	1	1	1	3	2	3	2	3	2	3	2	2	3	2	2	2	2	2	2	2	2	2	2	2	2	2	2	2	2	2	2	2	2	3	2
802	2	3	3	2	2	2	1	3	1	3	2	1	2	2	1	2	1	2	2	2	1	3	2	2	2	2	1	2	1	1	2	1	1	1	1	1	1	1	1	1	1	1	1	1	1	1	1	4	2
803	2	3	2	2	2	2	1	4	3	4	4	3	2	2	2	2	2	2	2	2	2	2	2	3	3	3	2	2	3	2	2	2	1	2	2	1	2	2	2	1	2	1	1	2	1	1	1	4	2
804	1	3	3	3	1	2	1	4	2	3	2	3	3	2	1	1	1	1	3	2	2	2	2	2	2	2	2	2	2	1	2	1	1	1	1	2	2	1	1	2	1	1	1	1	1	1	1	3	3
805	1	3	1	1	1	1	1	4	1	1	1	1	1	2	1	1	1	2	2	2	1	1	1	1	2	1	2	1	4	1	1	2	2	2	2	1	1	1	2	1	2	1	3	1	1	1	1	5	3
806	2	2	2	2	2	2	2	2	2	2	2	2	2	1	1	1	1	2	2	2	1	2	2	3	3	2	2	3	2	2	2	2	2	2	2	2	2	2	2	1	2	2	1	1	1	1	1	5	2
807	3	2	2	2	2	2	1	2	1	2	1	1	1	1	1	1	1	2	1	4	1	2	1	3	4	1	1	3	1	1	1	2	1	2	2	1	1	1	1	1	1	2	1	1	1	1	1	3	1
808	2	3	3	3	2	1	3	4	2	4	2	2	2	1	1	1	1	1	1	1	1	1	1	1	1	1	1	1	1	1	1	1	1	1	1	1	1	1	1	1	1	1	1	1	1	1	1	5	1
809	2	2	2	2	2	2	2	3	3	3	2	2	2	2	1	2	2	2	2	2	2	2	2	4	2	2	2	2	2	2	2	1	1	1	1	1	1	1	1	1	1	1	1	1	1	1	1	5	1
810	2	3	2	1	1	1	1	3	1	2	2	2	1	2	1	2	1	2	3	3	1	3	1	3	3	3	2	3	1	1	2	1	1	1	1	1	1	1	1	1	1	1	1	1	2	1	1	4	1
811	3	1	2	2	3	1	2	2	2	2	2	2	2	1	1	1	1	3	1	2	1	4	1	4	4	1	3	2	2	1	2	1	1	1	1	1	1	1	1	1	1	1	1	1	1	1	1	4	2
812	3	1	3	1	2	1	3	3	3	3	3	3	3	2	1	1	1	3	3	3	2	3	3	3	3	2	2	2	2	2	2	1	1	1	1	1	1	1	1	1	1	1	1	1	1	1	1	5	1
813	1	3	3	1	2	1	1	1	1	1	1	1	1	2	2	2	2	3	3	3	2	3	3	4	4	2	3	3	2	1	2	1	1	1	1	1	1	1	1	1	1	1	1	1	1	1	1	4	1
814	3	3	2	2	3	2	2	2	2	3	2	2	3	2	3	2	1	2	2	4	1	3	4	4	2	4	1	2	2	2	3	2	2	3	2	1	1	2	2	2	3	3	2	1	2	1	1	5	1
815	3	2	2	2	2	2	2	4	2	4	3	2	2	2	2	2	2	2	3	2	2	2	2	3	2	2	2	2	2	1	2	1	1	1	1	1	1	1	1	1	1	1	1	1	1	1	1	3	1
816	5	3	4	3	3	3	3	3	2	3	3	3	3	2	2	2	2	2	2	2	2	2	2	2	2	2	2	2	2	2	2	2	2	2	2	2	2	2	2	2	2	2	2	2	2	2	2	3	3
817	2	2	1	1	1	1	1	2	2	4	1	1	1	2	2	2	2	3	3	3	2	2	3	3	2	2	2	2	2	1	3	1	1	1	1	1	1	1	2	2	1	2	2	1	1	1	1	3	3
818	1	1	1	1	1	1	1	1	1	1	1	1	1	2	1	2	1	2	3	4	2	2	1	2	2	2	2	2	2	2	2	2	2	2	2	2	2	2	2	1	2	2	2	2	1	2	1	3	3
819	3	2	2	2	1	2	2	2	2	4	4	2	2	2	1	1	1	1	2	2	1	3	1	4	3	1	2	3	3	1	2	1	2	2	2	1	2	1	1	1	1	2	1	1	2	1	1	3	1
820	1	3	2	2	2	2	2	3	1	1	3	1	3	1	1	1	1	2	2	1	1	2	1	1	2	1	1	2	2	1	2	2	1	1	2	1	1	1	1	1	1	1	1	1	1	1	1	3	1
821	3	1	2	2	3	1	3	2	1	2	2	2	2	1	1	1	1	3	3	4	1	3	2	4	4	2	3	3	2	1	3	1	1	1	1	1	1	1	1	1	1	1	1	1	1	1	1	5	1
822	1	3	2	2	2	2	2	4	2	2	2	2	2	3	2	2	2	3	3	2	2	3	2	3	3	2	3	3	2	2	3	1	1	1	1	1	1	1	1	1	1	1	1	1	1	1	1	3	2
823	2	2	2	2	2	2	2	5	2	2	2	2	2	3	2	3	2	2	3	3	2	3	2	3	3	3	3	2	2	2	2	2	1	1	1	1	1	1	1	1	1	1	1	1	1	1	1	3	3
824	3	4	4	4	4	4	4	2	2	2	2	2	2	1	1	1	1	2	2	1	1	2	1	2	1	1	1	1	1	1	1	2	2	2	2	2	2	2	2	2	2	2	2	2	2	2	2	3	3
825	1	1	1	1	1	1	2	1	2	1	1	1	1	1	1	1	1	1	1	3	1	2	1	2	2	1	1	1	1	1	1	1	1	1	1	1	1	1	1	1	1	1	1	1	1	1	1	5	1
826	2	2	2	2	2	3	3	2	2	2	2	2	2	2	1	1	1	2	3	3	2	3	1	3	3	2	2	2	2	1	3	1	1	1	1	1	1	1	1	1	1	1	1	1	1	1	1	4	1
827	3	2	3	2	2	3	2	3	1	2	2	2	2	2	1	1	1	2	2	2	2	2	2	2	2	2	2	2	2	2	2	1	1	1	1	1	1	1	1	1	1	1	1	1	1	1	1	4	3
828	2	1	1	1	1	1	1	1	1	1	1	1	1	1	1	1	1	1	3	3	1	4	1	4	4	4	4	4	1	1	4	2	1	1	1	1	1	1	1	1	1	1	1	1	1	1	1	5	1
829	2	1	1	2	2	1	1	4	1	4	4	1	3	2	2	1	1	2	2	2	1	2	1	4	4	4	3	4	2	1	2	1	1	1	1	1	1	1	1	1	1	1	1	1	1	1	1	3	1
830	5	3	3	2	3	2	2	3	3	3	3	3	3	3	2	2	2	2	3	2	3	2	2	2	2	2	2	2	3	2	2	2	2	2	2	2	2	2	2	2	2	2	2	2	2	2	2	2	4
831	3	4	4	4	2	3	2	4	2	4	4	3	3	2	2	3	2	3	1	2	3	2	2	3	2	3	3	3	2	3	2	3	2	2	2	2	3	2	2	2	3	3	3	2	2	3	2	3	3
832	3	3	3	2	2	2	2	5	2	1	3	1	2	2	1	1	1	3	3	2	2	3	2	2	3	2	3	2	2	2	2	1	1	1	1	1	1	1	1	1	1	1	1	1	1	1	1	3	2
833	3	4	4	3	3	2	1	5	5	6	4	3	3	2	3	3	2	3	4	3	3	3	2	3	2	3	3	3	4	3	3	3	2	2	1	2	1	2	1	1	1	1	1	1	1	2	1	4	1
834	3	3	4	3	4	3	4	3	2	5	4	3	3	2	3	2	3	2	2	3	3	2	1	3	4	2	3	2	2	3	2	2	3	2	4	2	3	1	3	3	2	4	4	3	2	3	4	2	4
835	3	3	4	3	3	1	3	4	1	4	4	2	3	2	2	2	2	2	2	3	2	1	2	4	2	2	1	3	3	3	1	1	1	1	1	1	1	1	1	1	1	1	1	1	1	1	1	3	2
836	7	2	3	2	3	3	4	3	2	4	5	3	4	2	2	2	2	2	2	2	2	2	2	2	2	2	2	2	2	2	2	2	2	2	2	2	2	2	2	2	2	2	2	2	2	2	2	3	3
837	12	5	3	4	2	2	4	4	4	4	4	4	4	3	3	3	3	3	3	3	3	3	3	3	3	3	3	3	3	3	3	2	2	2	2	2	2	2	2	2	2	2	2	2	2	2	2	3	3
838	22	5	5	4	5	5	5	6	4	6	6	6	6	1	2	2	1	2	2	3	2	2	1	1	1	1	1	1	1	1	1	1	2	4	2	2	2	4	4	2	4	4	3	2	4	4	1	5	3
839	1	5	5	5	5	5	5	6	6	6	6	6	6	4	4	4	4	4	4	4	4	4	4	4	4	4	4	4	4	4	4	4	4	4	4	4	4	4	4	4	4	4	4	4	4	4	4	5	5
840	7	3	3	2	3	1	3	5	5	4	4	3	5	2	2	2	2	2	3	3	2	2	2	3	2	2	3	3	3	2	2	2	2	1	1	1	1	2	1	2	1	2	4	1	1	1	1	3	3
841	5	3	3	3	3	3	3	4	4	3	4	3	3	3	2	3	2	2	3	2	3	2	3	3	2	3	3	2	2	3	3	1	1	1	1	3	2	3	2	1	1	1	3	2	1	2	2	3	2
842	5	4	4	2	3	3	3	2	4	4	3	3	3	2	2	2	1	1	1	3	2	2	2	3	2	2	2	3	3	2	2	2	2	2	2	1	1	2	2	2	2	2	1	2	1	1	1	4	2
843	12	5	5	5	5	5	5	6	6	6	6	6	6	4	4	4	4	4	3	4	3	3	3	3	4	3	3	3	3	3	4	3	3	3	3	3	4	3	3	3	3	3	4	1	1	1	1	5	1
844	10	1	1	1	1	1	1	2	2	2	2	2	2	2	2	2	3	2	3	2	1	3	1	3	3	2	2	3	1	3	1	1	2	3	3	3	3	1	3	3	3	1	3	1	3	1	3	1	3
845	12	4	4	2	3	2	2	5	3	3	3	2	2	3	2	2	3	3	3	3	2	1	1	2	2	1	2	2	3	2	3	1	1	1	1	2	1	1	1	1	1	1	2	1	1	2	1	4	1
846	6	5	5	5	5	5	5	6	1	6	6	6	6	1	1	1	1	2	3	4	4	4	4	4	4	4	4	4	4	4	4	4	4	4	4	4	4	4	4	4	4	4	4	4	4	4	4	5	5
847	5	5	5	3	3	3	3	4	4	4	4	4	4	2	2	2	2	2	2	2	2	2	2	3	2	2	2	2	2	2	2	2	2	2	2	1	2	1	2	2	1	1	2	2	1	1	1	3	3
848	10	3	3	3	3	3	3	3	4	3	4	3	4	2	3	2	3	2	3	2	3	2	3	2	3	2	3	2	3	2	3	2	3	2	3	3	2	3	3	2	3	3	2	3	2	3	2	3	3
849	6	4	4	1	3	3	1	5	1	4	5	1	4	2	1	1	1	1	2	1	1	2	1	1	3	1	2	2	2	2	3	1	1	1	1	1	1	1	1	1	1	1	1	1	1	1	1	5	1
850	2	3	3	3	3	3	3	5	2	5	5	3	4	2	2	2	2	2	2	2	2	2	2	2	2	2	2	2	2	2	2	2	2	2	2	2	2	2	2	2	2	2	2	2	2	2	2	4	2
851	10	5	5	5	4	2	5	4	1	2	6	1	4	1	1	1	1	1	1	1	3	1	1	2	3	2	1	1	2	1	1	2	1	2	1	1	2	1	1	1	1	1	2	1	2	1	1	2	5
852	5	4	4	2	2	3	4	3	2	3	4	2	3	1	1	1	1	1	1	1	1	2	1	1	3	2	1	1	1	1	1	2	2	2	2	1	2	2	2	2	3	2	3	2	1	2	1	5	2
853	10	1	3	3	3	3	1	2	3	1	3	3	2	2	3	2	2	3	2	1	3	2	3	3	1	3	1	3	3	1	3	1	2	3	4	2	1	2	3	1	3	1	3	1	1	3	1	3	3
854	17	4	3	4	3	3	2	5	5	5	6	4	5	2	3	2	2	1	2	2	3	1	2	2	2	2	1	2	3	2	1	2	2	3	2	2	2	2	2	2	2	2	4	2	3	1	1	3	4
855	6	3	3	4	4	3	2	5	4	3	4	3	4	3	2	3	2	3	2	3	3	3	2	2	3	2	4	2	3	4	3	2	3	3	3	3	2	2	2	3	3	2	2	2	2	3	1	4	3
856	8	5	5	5	5	5	5	6	6	6	6	6	6	4	4	4	4	4	4	4	4	4	4	4	2	3	3	2	4	4	4	4	4	3	4	3	3	3	3	4	3	3	3	3	3	4	3	5	5
857	10	5	5	5	4	4	4	4	6	5	5	5	5	2	1	3	1	1	2	1	2	1	1	1	1	1	1	1	1	1	1	1	1	1	1	1	2	2	2	2	1	3	1	2	3	2	2	3	3
858	8	3	3	3	3	3	3	3	3	3	3	3	3	2	2	2	2	2	2	2	2	2	2	2	2	2	2	2	2	2	2	2	2	2	2	2	2	2	2	2	2	2	2	2	2	2	2	3	3
859	12	5	5	5	5	5	5	6	6	6	6	6	6	4	4	4	4	4	4	4	4	4	4	4	4	4	4	4	4	4	4	4	4	4	4	4	4	4	4	4	4	4	4	4	4	4	4	5	5
860	8	2	4	4	4	3	4	5	5	5	4	4	4	3	2	3	2	3	4	3	2	3	3	1	2	3	2	2	3	4	2	3	2	3	2	3	2	3	3	2	1	3	2	2	3	2	3	1	4
861	12	5	5	5	5	5	5	6	6	6	6	6	6	4	4	4	4	4	4	4	4	4	4	4	4	4	4	4	4	4	4	4	4	4	4	4	4	4	4	4	4	4	4	4	4	4	4	5	5
862	10	2	2	3	2	3	5	1	1	1	1	2	2	1	1	1	1	1	1	3	3	1	1	1	1	1	1	1	1	1	1	1	1	1	1	1	1	1	1	1	1	1	1	1	1	1	1	3	3
863	6	3	3	3	3	3	3	4	4	4	4	4	4	2	2	2	2	2	2	2	2	2	2	2	2	2	2	2	2	2	2	2	2	2	2	2	2	2	2	2	2	2	2	2	2	2	2	3	3
864	8	3	3	1	3	1	1	1	2	3	3	2	4	2	2	2	2	2	2	2	2	2	2	2	2	2	2	2	2	2	2	2	2	2	2	2	2	2	2	2	2	2	2	2	2	2	2	2	3
865	8	3	2	2	2	3	4	5	2	2	4	1	2	1	1	1	1	3	3	3	1	2	2	2	1	1	1	2	2	1	1	1	1	2	3	2	1	1	2	1	1	1	1	1	2	1	1	4	1
866	6	3	3	3	3	3	3	4	4	4	4	4	4	3	3	3	3	3	3	3	3	3	3	3	3	3	3	3	3	3	3	3	3	3	3	3	3	3	3	3	3	3	3	3	3	3	3	3	3
867	20	1	1	1	1	1	1	1	1	1	1	1	1	4	4	4	4	4	4	4	4	4	4	4	4	4	4	4	4	4	4	4	4	4	4	4	4	4	4	4	4	4	4	4	4	4	4	1	1
868	12	4	4	3	2	3	3	4	4	4	4	4	4	2	2	2	2	2	2	2	2	2	2	2	2	2	2	2	2	2	2	2	2	2	2	2	2	2	2	2	2	2	2	2	2	2	2	3	3
869	5	3	3	3	3	3	3	4	4	4	4	4	4	2	2	2	2	2	2	2	2	2	2	2	2	2	2	2	2	2	2	2	2	2	2	2	2	2	2	2	2	2	2	2	2	2	2	3	3
870	9	2	3	3	3	3	3	4	4	4	4	4	4	2	2	2	2	2	2	2	2	2	2	2	2	2	2	2	2	2	2	2	2	2	2	2	2	2	2	2	2	2	2	2	2	2	2	3	3
871	6	2	1	1	1	2	2	2	3	3	2	6	2	2	3	3	2	2	2	2	3	4	2	3	4	3	3	2	3	2	3	1	1	1	1	1	2	1	3	2	4	4	3	2	1	1	2	2	1
872	3	3	3	3	3	3	3	5	3	6	5	5	3	1	1	3	1	2	3	4	2	2	1	2	2	2	2	3	1	2	1	2	2	1	1	1	2	1	2	2	1	2	2	2	1	1	1	3	3
873	5	3	4	2	2	2	5	6	4	4	4	3	5	2	2	2	2	2	2	2	2	2	2	2	2	2	2	2	2	2	2	2	2	2	2	2	2	2	2	2	2	2	2	2	2	2	2	3	4
874	8	3	3	3	3	3	3	5	5	5	5	5	5	2	2	2	2	2	2	2	2	2	2	2	2	2	2	2	2	2	2	2	2	2	2	2	2	2	2	2	2	2	2	2	2	2	2	3	3
875	8	5	5	5	5	5	5	6	6	6	6	6	6	4	4	4	4	4	4	4	4	4	4	4	4	4	4	4	4	4	4	4	4	4	4	4	4	4	4	4	4	4	4	4	4	4	4	5	5
876	9	3	3	3	3	3	3	3	3	3	3	3	3	2	2	2	2	2	2	2	2	2	2	2	2	2	2	2	2	2	2	2	2	2	2	2	2	2	2	2	2	2	2	2	2	2	2	3	3
877	5	3	3	3	3	3	3	4	4	4	4	4	4	2	2	2	2	3	3	3	3	3	3	3	3	2	2	2	2	2	2	2	2	2	2	2	2	2	2	2	2	2	2	2	2	2	2	4	1
878	4	3	3	3	3	3	3	4	4	4	4	4	4	2	2	2	2	2	3	3	2	3	2	2	3	2	3	2	3	2	3	1	1	1	1	1	1	1	1	1	1	1	1	1	1	1	1	4	2
879	10	3	3	3	3	4	3	5	2	5	3	2	3	1	1	2	1	1	1	2	2	2	1	2	1	2	1	1	1	1	2	2	2	2	2	2	2	1	1	1	1	1	1	1	1	1	1	3	2
880	13	3	4	3	3	3	3	3	1	2	2	2	2	2	2	2	2	2	2	2	2	2	2	2	2	2	2	2	2	2	2	1	1	1	1	1	1	1	1	1	1	1	1	1	1	1	1	3	3
881	7	3	3	2	2	2	2	1	1	3	2	1	1	1	1	1	1	1	2	3	2	1	1	3	2	1	2	2	2	2	2	1	1	1	1	1	1	1	1	1	1	1	1	1	1	1	1	1	2
882	4	3	3	3	3	2	3	3	3	3	4	4	3	2	3	2	2	2	2	3	3	2	2	3	2	2	3	2	3	2	2	2	3	2	2	2	2	3	2	2	3	2	2	2	3	2	2	2	4
883	12	4	4	3	3	4	3	5	4	5	4	4	4	2	2	2	2	2	3	2	2	3	2	2	2	2	2	2	3	2	2	2	2	2	2	2	2	2	2	2	2	2	2	2	2	2	1	3	4
884	10	1	1	1	2	1	4	1	2	3	2	1	1	2	1	1	1	2	2	3	3	2	2	3	1	1	2	4	2	1	2	4	4	4	4	2	2	2	2	4	4	4	2	2	3	2	1	3	2
885	6	5	5	2	2	1	1	3	2	3	3	2	3	2	2	1	2	2	2	2	2	2	2	2	2	2	2	2	2	2	2	2	1	1	1	1	1	1	2	1	1	1	1	1	1	1	1	3	3
886	12	3	3	3	3	3	3	3	3	3	3	1	2	2	2	2	2	2	2	2	2	2	2	2	2	2	2	2	2	2	2	1	1	1	1	1	1	1	1	1	1	1	1	1	1	1	1	3	3
887	4	4	4	4	4	4	4	5	5	5	5	5	5	3	3	3	3	3	3	3	3	3	3	3	3	3	3	3	3	3	3	3	3	3	3	3	3	3	3	3	3	3	3	3	3	3	3	4	4
888	20	4	3	3	2	2	2	3	3	3	3	3	3	2	2	2	2	2	2	2	2	2	2	2	2	2	2	2	2	2	2	2	2	2	2	2	2	2	2	2	2	2	2	2	2	2	2	4	3
889	10	1	1	1	1	1	1	1	1	1	1	1	1	1	1	1	1	3	3	3	1	1	3	4	4	4	2	4	3	2	2	1	1	1	1	1	1	1	1	1	1	1	1	1	1	1	1	5	1
890	9	4	4	3	3	2	3	4	3	4	3	3	3	2	2	2	1	2	2	2	2	1	2	3	1	1	1	2	3	2	1	2	2	4	3	2	1	1	3	1	1	3	2	2	2	1	1	3	2
891	5	2	3	2	2	3	4	4	3	3	4	4	3	3	2	2	2	2	2	2	3	3	2	2	3	3	2	3	3	2	2	3	3	2	3	2	2	3	2	2	2	3	2	3	2	2	2	3	2
892	10	2	2	2	2	2	2	3	3	3	3	3	3	1	2	3	3	2	1	2	3	4	3	2	1	2	3	4	3	2	1	1	2	2	2	3	3	2	2	2	3	2	2	3	3	2	2	2	4
893	2	4	5	3	4	5	2	3	1	5	4	3	2	2	1	1	1	2	2	1	1	2	2	3	1	1	3	1	3	1	1	2	1	2	4	4	4	2	3	4	4	2	2	2	1	1	1	4	2
894	20	3	4	1	1	1	1	1	1	1	1	1	5	1	1	1	1	1	1	1	1	1	1	1	1	1	1	1	1	1	3	1	1	1	1	1	1	1	2	1	3	1	3	1	4	1	1	2	3
895	2	5	5	3	4	3	4	6	4	6	6	4	3	4	3	3	4	3	3	3	4	4	3	4	3	2	3	3	4	4	3	3	4	4	3	3	3	3	3	3	4	4	3	3	4	4	3	5	3
896	10	3	3	3	3	4	2	2	2	2	2	1	1	2	3	2	1	1	1	2	2	2	2	2	2	3	3	3	3	2	2	1	1	1	1	1	1	1	1	1	1	1	1	1	1	1	1	5	1
897	7	5	5	5	5	5	5	6	6	6	6	6	6	4	4	4	4	4	4	4	4	4	4	4	4	4	4	4	4	4	4	4	4	4	4	4	4	4	4	4	4	4	4	4	4	4	4	5	5
898	4	3	3	3	3	3	3	4	4	4	4	4	4	2	2	2	2	2	2	2	2	2	2	2	2	2	2	2	2	2	2	2	2	2	2	2	2	2	2	2	2	2	2	2	2	2	2	2	4
899	3	2	2	2	2	2	2	2	2	2	2	2	2	2	2	2	2	2	2	2	2	2	2	2	2	2	2	2	2	2	2	2	2	2	2	2	2	2	2	2	2	2	2	2	2	2	2	4	2
900	8	3	2	2	2	1	1	2	2	2	2	1	1	2	1	2	2	3	3	3	2	3	3	4	4	3	2	3	2	2	2	1	1	1	1	1	1	1	1	1	1	1	1	1	1	1	1	5	3
901	1	1	2	2	2	1	1	3	2	2	1	1	1	3	2	2	2	3	4	2	2	4	2	3	3	3	2	2	2	2	2	1	1	1	1	1	1	1	1	1	1	1	1	1	1	1	1	5	1
902	1	2	2	2	2	2	2	1	1	1	1	1	1	4	3	3	3	2	3	2	2	4	3	4	4	3	3	3	4	2	2	1	1	1	2	1	2	1	1	1	2	2	2	1	1	1	1	4	2
903	2	2	2	2	2	2	2	2	2	2	2	2	2	2	2	2	2	2	2	2	2	2	2	3	2	2	2	2	2	2	2	1	1	1	1	1	1	1	1	1	1	1	1	1	1	1	1	3	3
904	2	4	4	1	1	2	1	3	1	1	4	3	3	3	2	1	1	2	3	3	2	2	2	3	4	3	3	2	2	2	2	1	1	1	1	1	1	1	1	1	1	1	1	1	1	1	1	3	1
905	2	4	1	1	1	1	1	1	1	1	1	1	1	4	1	1	1	1	4	4	4	4	4	4	4	4	4	4	4	4	4	1	1	1	1	1	1	1	1	1	1	1	1	1	1	1	1	5	1
906	2	3	1	1	1	1	1	4	1	4	1	2	1	2	1	1	1	2	1	2	1	4	1	4	3	3	4	4	2	1	4	1	1	1	1	1	1	1	1	1	1	1	1	1	1	1	1	4	1
907	2	1	1	1	1	1	1	4	1	1	1	1	1	2	1	1	1	1	1	1	1	1	1	1	1	1	1	1	1	1	1	1	1	1	1	1	1	1	1	1	1	1	1	1	1	1	1	4	1
908	2	2	2	1	1	1	1	2	2	2	2	2	2	2	3	4	3	2	3	4	2	4	3	3	3	3	4	4	2	2	4	1	1	1	1	1	1	1	1	1	1	1	1	1	1	1	1	3	1
909	2	3	3	1	2	1	1	2	2	4	2	2	2	2	1	1	1	2	2	2	2	2	2	2	2	2	1	2	3	2	2	2	2	2	1	2	2	1	2	2	1	2	2	2	1	2	1	3	3
910	2	2	1	1	1	1	1	1	1	1	1	1	1	2	1	3	2	2	2	4	2	3	3	3	4	4	3	3	2	1	2	1	1	1	2	1	1	1	1	1	1	1	1	1	1	1	1	3	1
911	3	2	2	2	2	2	2	2	2	2	2	2	2	3	3	3	3	3	3	3	3	3	3	3	3	3	3	3	3	3	3	2	1	1	1	1	1	1	1	1	1	1	1	1	1	1	1	1	1
912	3	2	2	2	2	2	2	2	2	4	4	3	3	2	2	2	2	2	2	2	2	2	2	2	2	2	2	2	2	2	2	2	2	2	2	2	2	2	2	2	2	2	2	2	2	2	2	3	3
913	2	3	3	3	3	3	3	2	2	2	2	2	2	2	2	2	2	1	3	2	2	2	2	2	2	2	1	2	2	2	2	2	2	2	2	3	2	3	2	2	2	2	2	2	2	2	2	3	3
914	2	3	4	3	2	4	2	5	3	4	2	4	3	2	1	2	1	1	3	3	3	2	2	3	2	2	2	3	3	2	2	3	2	2	2	2	2	2	2	2	2	2	2	1	2	2	1	3	1
915	3	2	2	1	1	2	2	2	1	2	1	2	1	3	1	1	1	2	2	1	1	2	1	2	2	2	2	1	2	2	2	1	1	1	1	1	1	1	1	1	1	1	1	1	1	1	1	5	3
916	3	1	1	1	1	1	1	1	1	1	1	1	1	2	2	2	2	2	3	3	2	3	3	3	3	2	2	3	3	3	2	2	2	2	2	2	2	2	2	2	2	2	2	2	2	2	1	5	2
917	2	4	4	4	2	1	1	5	2	5	5	4	2	2	2	2	2	2	2	2	2	2	2	2	2	2	2	2	2	2	2	2	2	2	2	2	2	2	2	2	2	2	2	2	2	2	2	3	2
918	2	1	1	1	1	1	1	1	1	1	1	1	1	1	1	2	2	2	4	4	2	3	3	4	4	2	1	3	2	1	3	1	1	1	1	1	1	1	1	1	1	1	1	1	1	1	1	4	1
919	3	2	3	1	3	3	2	2	2	2	2	2	2	3	2	1	2	2	4	2	2	2	2	3	2	3	2	3	2	2	2	1	1	1	1	1	1	1	1	1	1	1	1	1	1	1	1	4	3
920	3	1	1	1	1	1	1	1	1	1	1	1	1	2	2	1	1	3	2	2	2	3	1	3	2	2	2	1	2	1	2	1	1	1	1	1	1	1	1	1	1	1	1	1	1	1	1	4	3
921	2	1	5	2	2	3	3	2	2	5	1	3	3	3	2	2	2	2	3	3	2	3	3	3	3	2	3	3	3	2	2	1	1	1	1	1	1	2	2	1	1	2	1	1	1	1	1	3	3
922	2	3	3	2	2	1	1	4	1	1	1	1	1	2	1	1	1	2	2	3	2	2	2	3	2	3	2	3	3	3	2	2	2	2	2	1	2	2	1	2	2	1	1	2	2	2	1	4	3
923	3	2	2	2	2	2	2	5	3	4	3	2	2	2	2	1	2	2	3	3	2	2	2	3	3	3	1	2	3	2	3	4	3	3	3	2	2	1	2	2	2	1	3	1	1	1	1	4	3
924	3	3	3	3	3	3	3	3	4	4	4	4	4	3	2	2	2	2	2	3	2	2	2	2	2	2	2	2	3	2	2	2	1	2	2	1	2	2	2	1	2	2	2	1	1	1	1	3	3
925	2	2	2	1	1	1	1	1	1	1	1	1	1	3	2	2	2	3	3	3	2	3	3	3	3	3	3	4	3	2	3	1	1	1	1	1	1	1	1	1	1	1	1	1	1	1	1	4	1
926	2	1	1	1	2	2	3	3	2	2	2	3	2	2	2	2	1	2	2	2	2	2	2	3	3	2	2	3	2	2	2	2	2	2	2	1	2	1	2	2	2	2	2	1	2	1	1	4	2
927	3	1	1	1	1	1	1	1	1	1	1	1	1	2	2	2	2	2	1	1	2	2	2	2	2	4	3	2	3	1	2	1	2	1	1	1	1	1	1	1	1	1	1	1	1	1	1	4	3
928	3	3	3	2	2	2	2	2	2	3	2	2	3	3	1	2	2	2	2	3	2	2	3	4	3	2	2	2	2	2	2	2	1	1	1	1	1	1	1	1	1	1	1	1	1	1	1	4	2
929	1	2	2	1	2	1	1	1	1	1	1	1	1	2	2	2	2	2	1	3	1	1	2	1	1	2	2	2	2	2	2	1	1	1	1	1	1	1	1	1	1	1	1	1	1	1	1	4	2
930	2	2	2	1	1	1	1	2	1	1	1	1	1	1	1	4	2	1	2	4	2	3	2	4	2	4	3	4	3	1	3	1	1	1	1	1	1	1	1	1	1	1	1	1	1	1	1	5	2
931	5	3	2	2	2	2	1	1	1	1	1	1	1	4	2	2	2	2	4	4	3	3	4	4	4	3	4	4	4	4	4	1	1	1	1	1	1	1	1	1	1	1	1	1	1	1	1	3	2
932	2	2	1	2	3	1	3	2	4	4	1	1	2	2	1	2	2	2	3	3	2	2	3	3	2	3	2	3	2	2	1	1	1	1	1	1	1	1	1	1	1	1	1	1	1	1	1	4	2
933	1	1	2	1	1	1	1	3	1	2	2	1	1	3	2	2	2	2	3	3	2	3	3	3	3	3	2	3	3	2	2	2	1	2	2	1	1	1	1	2	2	2	1	1	1	1	1	4	1
934	10	1	2	1	1	3	1	3	1	3	2	4	2	2	2	2	2	2	3	3	2	2	2	2	2	2	2	3	3	2	2	2	2	2	2	2	2	1	2	2	2	2	2	3	2	1	1	4	3
935	4	1	1	1	1	1	1	2	1	1	1	1	1	1	1	1	1	4	4	4	4	4	4	4	4	4	4	4	4	4	4	1	1	1	1	1	1	1	1	1	1	1	1	1	1	1	1	4	4
936	3	1	1	1	1	1	1	1	1	1	4	1	1	2	1	1	1	2	3	3	1	3	2	2	3	1	3	3	2	1	2	1	1	1	1	1	1	1	1	1	1	1	1	1	1	1	1	3	3
937	2	1	3	2	1	3	1	2	2	4	3	3	3	3	3	2	3	2	2	2	2	2	2	2	2	2	2	2	2	2	2	2	2	2	2	2	2	2	2	2	2	2	2	1	2	2	1	3	3
938	2	2	2	1	1	1	1	1	1	2	2	2	2	3	1	2	2	2	3	3	1	3	2	4	4	2	2	4	3	1	2	1	1	1	1	1	1	1	1	1	1	1	1	1	1	1	1	5	3
939	4	1	1	1	1	1	1	2	1	1	1	1	1	2	1	3	1	1	2	3	2	2	2	3	3	2	2	4	3	2	2	2	2	2	2	2	2	2	2	2	2	2	1	1	1	1	1	4	2
940	2	2	2	2	1	1	1	2	2	2	2	2	2	2	2	2	2	2	2	2	2	2	2	2	2	2	2	2	2	2	2	2	2	2	2	2	2	2	2	2	2	2	2	2	2	2	1	4	3
941	2	2	2	2	2	2	2	3	1	3	3	1	1	1	1	1	1	1	2	2	2	2	2	2	2	2	2	2	2	2	1	4	4	4	4	3	3	3	3	4	4	4	4	4	4	4	4	3	3
942	3	3	2	2	2	2	2	2	2	2	2	2	2	2	2	2	2	2	2	2	2	2	2	2	2	2	2	2	2	2	2	1	1	1	1	1	1	1	1	1	1	1	1	1	1	1	1	5	1
943	3	2	2	2	1	2	2	3	1	1	1	1	1	2	2	2	2	2	3	3	2	2	2	2	2	2	2	2	3	2	3	1	1	1	1	1	1	1	1	1	1	1	1	1	1	1	1	1	1
944	5	3	3	2	2	2	2	4	2	4	2	2	2	1	1	1	1	2	2	2	2	4	1	2	2	1	2	1	1	1	2	1	1	1	1	1	1	1	1	1	1	1	1	1	1	1	1	5	1
945	4	4	4	2	3	3	3	4	3	3	3	3	3	2	2	2	2	2	2	2	2	2	2	3	2	2	2	2	2	2	2	2	2	2	2	1	2	1	2	2	2	1	2	1	1	1	1	4	2
946	2	2	2	2	2	2	2	3	3	3	3	3	3	3	1	1	1	2	2	2	2	3	3	3	3	2	2	2	3	2	2	1	1	1	1	1	1	1	1	1	1	1	1	1	1	1	1	4	1
947	2	3	2	2	2	2	2	2	2	3	2	2	2	2	2	2	2	3	4	4	2	3	2	2	2	3	2	3	1	1	3	1	1	1	1	1	1	1	1	1	1	1	1	1	1	1	1	4	1
948	2	1	1	1	1	1	1	2	2	2	2	2	2	2	1	1	1	3	2	1	1	3	1	3	3	2	3	3	2	1	3	1	1	1	1	1	1	1	1	1	1	1	1	1	1	1	1	4	1
949	3	2	2	2	2	2	2	2	2	2	2	2	2	2	2	2	2	2	2	2	2	2	2	2	2	3	2	2	2	2	2	2	2	2	2	2	2	1	2	2	1	2	2	2	2	2	2	3	3
950	3	2	2	2	2	2	2	2	2	2	2	2	2	2	2	1	1	2	3	2	2	3	3	3	3	3	3	3	3	2	3	1	1	1	1	1	1	1	1	1	1	1	1	1	1	1	1	4	2
951	2	2	2	2	2	2	2	2	2	2	2	1	2	3	2	2	3	2	3	2	2	2	2	3	2	3	2	3	2	3	2	1	1	1	1	1	1	1	1	1	1	1	1	1	1	1	1	4	2
952	2	1	1	1	1	1	1	4	1	1	1	1	1	1	1	1	1	4	4	1	1	4	1	4	4	2	2	3	2	1	4	1	1	1	1	1	1	1	1	1	1	1	1	1	1	1	1	5	1
953	2	4	3	2	2	1	1	5	3	3	3	3	3	2	2	2	2	2	2	2	2	2	2	2	2	3	2	2	2	2	2	1	1	1	1	1	1	2	1	1	1	1	1	1	1	1	1	3	3
954	2	3	3	2	2	1	3	4	2	5	2	4	5	3	1	1	1	2	3	2	2	2	2	3	2	1	1	2	1	1	2	1	1	1	1	1	2	1	1	1	1	1	1	1	1	1	1	4	3
955	2	1	1	1	1	1	1	1	1	1	1	1	1	2	1	1	1	2	2	3	2	3	2	4	4	2	3	3	2	2	2	1	1	1	1	1	1	1	1	1	1	1	1	1	1	1	1	4	2
956	3	2	2	2	3	2	2	3	2	3	3	3	3	2	2	2	2	2	3	2	2	2	2	3	2	2	2	2	2	2	2	2	1	2	1	2	1	1	1	1	1	1	1	1	1	1	1	3	2
957	3	2	1	1	2	1	2	2	1	2	2	2	2	2	2	2	2	3	2	2	2	3	2	3	3	2	3	2	3	2	2	2	1	1	1	1	1	1	1	1	1	1	1	1	1	1	1	4	1
958	4	2	2	1	1	1	1	4	1	1	1	1	1	2	1	1	1	4	2	3	2	3	2	3	3	3	3	2	2	1	3	1	1	1	1	1	1	1	1	1	1	1	1	1	1	1	1	4	2
959	2	1	1	1	1	1	1	1	1	1	1	1	1	3	2	4	2	2	3	4	2	2	3	3	2	3	2	3	2	3	2	1	1	1	1	1	1	1	1	1	1	1	1	1	1	1	1	4	3
960	3	1	1	1	1	1	1	2	1	1	1	1	1	4	1	4	4	2	4	4	1	3	4	4	4	2	2	4	3	3	3	1	1	1	1	1	1	1	1	1	1	1	1	1	1	1	1	4	3
961	3	2	2	2	2	2	2	2	2	2	2	2	2	2	2	2	2	2	3	2	2	3	2	3	3	2	2	3	3	2	2	1	1	1	1	1	1	1	1	1	1	1	1	1	1	1	1	4	1
962	2	2	2	1	2	1	1	2	2	1	1	1	2	1	1	2	2	2	2	3	1	3	1	3	3	1	2	2	2	1	2	1	1	1	1	1	1	1	1	1	1	1	1	1	1	1	1	5	1
963	3	2	2	2	2	1	1	3	1	1	2	2	2	2	1	1	2	2	2	2	2	3	2	4	3	2	2	2	2	1	2	1	1	1	1	1	1	1	1	1	1	1	1	1	1	1	1	4	1
964	1	3	3	2	2	2	2	5	2	5	2	2	2	4	1	1	1	4	1	1	1	4	1	4	4	1	4	1	1	1	2	1	1	1	1	1	1	1	1	1	1	1	1	1	1	1	1	4	2
965	2	1	1	1	1	1	1	1	1	1	1	1	1	1	1	4	4	4	4	4	1	4	3	4	4	2	4	4	1	1	4	1	1	1	1	1	1	1	1	1	1	1	1	1	1	1	1	5	1
966	2	1	1	1	2	1	1	3	3	1	3	1	3	2	1	1	1	2	2	1	1	2	2	4	2	2	2	2	3	1	2	1	1	1	1	1	1	1	1	1	1	1	1	1	1	1	1	4	2
967	3	2	1	1	2	1	1	2	1	2	1	1	1	2	2	2	1	2	2	2	1	2	2	3	3	1	2	1	3	1	2	1	1	1	1	1	1	1	1	1	1	1	1	1	1	1	1	4	2
968	3	1	1	1	1	1	1	1	1	1	1	1	1	2	2	2	2	3	3	3	2	3	2	3	3	3	3	3	3	2	3	1	1	1	1	1	1	1	1	1	1	1	1	1	1	1	1	4	1
969	2	2	1	1	1	1	2	1	1	2	1	2	2	3	2	2	2	2	3	3	3	3	2	3	3	3	3	3	3	2	2	1	1	1	1	1	2	1	1	1	1	1	1	1	1	1	1	5	1
970	3	2	2	2	2	2	2	5	3	5	3	3	4	1	1	1	1	1	1	1	1	2	1	3	2	1	2	2	2	1	2	1	1	1	1	1	1	1	1	1	1	1	1	1	1	1	1	5	1
971	2	3	3	3	3	3	3	4	3	4	4	4	4	3	3	2	3	3	3	3	3	3	3	3	3	3	3	3	3	2	3	1	1	1	1	1	1	1	1	1	1	1	1	1	1	1	1	4	2
972	4	2	2	1	1	2	2	2	2	2	2	2	2	2	2	2	2	2	2	2	2	2	2	2	2	2	2	2	2	2	2	2	2	2	2	2	2	2	2	2	2	2	2	2	2	2	2	5	1
973	4	2	2	2	2	2	3	3	3	3	3	3	3	3	3	3	3	3	3	3	2	3	3	3	3	3	3	3	3	3	3	1	1	1	1	1	1	1	1	1	1	1	1	1	1	1	1	3	3
974	2	4	3	2	2	3	3	5	2	5	4	2	5	1	1	1	1	2	3	2	1	2	1	2	1	1	1	2	2	2	2	1	1	1	2	1	1	1	2	1	2	1	1	1	1	1	1	3	2
975	3	3	1	1	1	1	1	4	1	1	1	1	1	3	1	2	1	3	4	2	2	4	4	4	4	3	2	2	3	1	4	1	1	1	1	1	1	1	1	1	1	1	1	1	1	1	1	5	1
976	1	3	2	2	2	2	2	2	2	2	2	2	2	2	2	2	2	2	2	2	2	3	3	3	3	2	2	2	2	2	2	1	1	1	1	1	1	1	1	1	1	1	1	1	1	1	1	4	1
977	2	3	3	3	3	3	3	4	3	4	4	4	4	3	3	3	3	2	2	2	2	2	2	2	2	2	2	2	2	2	2	2	2	2	2	2	2	2	2	2	2	2	2	2	2	2	2	4	2
978	3	2	2	1	1	1	1	4	2	6	5	3	3	2	3	2	3	3	3	2	3	2	3	2	3	2	3	2	3	2	3	2	3	2	3	2	3	2	3	2	3	2	3	2	3	2	3	3	3
979	4	3	2	2	2	2	3	3	2	3	2	3	5	1	1	1	2	2	2	2	2	2	1	3	2	2	2	2	2	1	3	2	1	1	1	1	1	1	1	1	1	2	1	1	1	1	1	5	2
980	2	1	1	1	1	1	1	1	1	1	1	1	1	1	1	1	1	1	1	1	1	1	1	1	1	1	1	1	1	1	1	1	1	1	1	1	1	1	1	1	1	1	1	1	1	1	1	1	1
981	6	3	2	2	2	2	2	3	2	4	4	2	2	2	2	2	2	2	2	2	2	2	2	2	2	2	2	2	2	2	2	3	3	3	3	3	3	3	2	2	3	3	3	2	2	2	1	3	2
982	1	3	3	3	1	1	3	3	3	4	3	3	4	2	2	2	2	2	2	2	2	2	2	2	2	2	2	2	2	2	2	2	2	2	2	2	2	2	2	2	2	2	2	2	2	2	2	3	3
983	6	2	2	1	1	1	2	3	2	1	3	1	2	2	2	1	2	2	3	2	2	3	3	3	3	3	3	3	2	3	3	1	1	1	1	1	1	1	1	1	1	1	1	1	1	1	1	4	2
984	2	3	2	2	2	1	1	2	2	2	2	2	2	2	2	2	2	2	2	2	2	2	2	2	2	2	2	2	2	2	2	1	1	1	1	1	1	1	1	1	2	2	1	1	1	1	1	3	3
985	5	2	2	2	2	2	2	3	2	3	3	3	3	2	2	2	2	2	2	2	2	2	2	2	2	2	2	2	2	2	2	2	2	2	2	1	1	2	2	2	2	2	1	1	2	1	1	3	3
986	2	2	3	1	2	3	1	1	1	1	1	1	1	3	2	2	2	3	4	4	3	4	4	4	4	3	3	4	4	3	2	1	1	1	1	1	1	1	1	1	1	1	1	1	1	1	1	4	2
987	3	1	1	1	1	1	1	1	1	1	1	1	1	1	1	1	1	4	4	4	1	4	4	4	4	4	4	4	1	1	4	1	1	1	1	1	1	1	1	1	1	1	1	1	1	1	1	5	1
988	6	2	2	2	2	2	2	2	2	2	2	2	2	2	2	2	2	3	3	3	2	2	2	4	2	2	2	4	3	2	2	1	1	1	1	1	1	1	1	1	1	1	1	1	1	1	1	4	1
989	6	2	2	2	2	2	2	2	2	2	2	2	2	3	1	1	2	3	3	3	2	2	2	3	3	3	2	3	2	2	2	1	1	1	1	1	1	1	1	1	1	1	1	1	1	1	1	4	1
990	4	3	2	3	2	2	2	3	3	3	4	3	3	2	2	2	2	2	2	3	2	2	2	2	2	2	2	3	3	2	2	2	2	2	2	1	1	2	1	2	2	2	2	1	1	1	1	4	2
991	4	2	2	1	1	2	2	5	2	4	1	2	2	2	1	1	1	2	2	2	1	3	1	3	3	3	2	2	2	1	3	1	1	1	1	1	1	1	1	1	1	1	1	1	1	1	1	4	2
992	4	2	2	1	2	1	1	2	1	3	2	1	2	2	2	2	2	2	2	2	2	3	3	3	3	3	3	3	3	3	3	1	1	1	1	1	1	1	2	1	2	1	1	1	1	1	1	4	2
993	6	2	2	2	2	2	2	2	2	2	2	2	2	3	1	1	2	3	3	2	2	3	2	3	3	3	3	3	2	2	2	1	1	1	1	1	1	1	1	1	1	1	1	1	1	1	1	5	1
994	3	3	4	2	3	4	3	5	3	5	4	3	3	3	2	2	2	1	3	2	1	2	2	2	2	2	2	2	3	2	2	3	2	2	2	3	2	2	2	2	1	3	3	2	1	1	1	3	2
995	5	3	2	1	3	1	1	2	3	4	2	5	2	2	1	2	2	1	2	2	2	3	2	2	2	2	2	2	2	2	2	3	3	4	3	3	3	2	3	3	3	3	2	4	3	1	2	5	3
996	3	1	2	1	1	1	1	2	1	1	1	1	2	3	2	2	2	3	3	4	3	2	2	3	3	3	3	3	2	2	3	1	1	1	1	1	1	1	1	1	1	1	1	1	1	1	1	4	1
997	4	1	1	1	1	1	1	2	1	1	1	1	1	1	1	2	1	4	4	4	2	3	2	4	4	2	4	4	1	2	4	1	1	1	1	1	1	1	1	1	1	1	1	1	1	1	1	5	1
998	2	2	2	2	2	2	2	2	2	5	2	2	2	2	2	2	2	2	2	2	2	3	2	2	2	2	2	2	2	2	2	2	1	1	1	1	1	1	1	1	1	1	1	1	1	1	1	3	1
999	2	1	1	1	1	1	1	1	1	1	1	1	1	4	1	2	2	3	4	3	2	3	2	3	3	2	2	3	2	2	2	1	1	1	1	1	1	1	1	1	1	1	1	1	1	1	1	5	1
1000	2	3	3	2	1	1	1	3	1	1	1	1	1	1	1	1	1	2	2	2	1	2	2	3	3	2	3	2	2	2	2	1	1	1	1	1	1	1	1	1	1	1	1	1	1	1	1	4	1
1001	2	3	1	2	1	2	1	3	2	4	1	4	2	2	2	2	2	2	2	2	2	2	2	3	3	2	2	3	1	1	2	2	1	2	2	2	2	2	1	2	4	2	2	2	2	2	1	4	3
1002	2	1	3	1	2	3	3	2	1	2	4	2	2	2	1	2	1	2	3	2	1	2	1	2	1	2	1	1	2	1	1	2	2	2	2	2	2	1	2	1	3	3	2	2	2	1	1	2	3
1003	4	1	1	1	1	1	1	5	6	5	3	3	2	3	1	1	1	3	3	3	3	4	3	3	4	3	4	4	3	1	4	1	1	1	1	1	1	1	1	1	1	1	1	1	1	1	1	5	1
1004	3	1	2	1	1	2	1	5	5	4	1	1	1	2	1	2	3	1	3	3	2	2	3	3	3	2	3	3	3	1	1	3	2	3	4	2	2	1	3	2	4	3	2	1	4	3	1	3	3
1005	4	2	2	2	2	2	1	4	2	4	3	1	2	3	1	2	2	1	2	1	1	2	2	3	2	2	1	3	2	2	1	1	1	2	2	2	2	1	1	1	2	2	1	1	1	1	1	3	3
1006	3	2	1	2	1	2	1	2	2	2	2	2	2	2	1	1	1	2	2	3	1	2	2	3	2	2	2	3	1	1	2	2	1	1	2	1	2	1	2	1	1	1	1	1	1	1	1	5	3
1007	4	1	4	1	1	4	1	4	5	5	3	4	1	2	1	1	1	2	3	2	3	2	2	4	2	2	2	1	2	1	1	1	1	1	1	1	1	1	1	2	1	1	1	1	1	1	1	4	1
1008	3	3	3	2	2	3	3	4	1	1	2	2	2	2	4	4	4	4	3	2	2	3	2	3	3	2	2	2	2	2	2	1	2	2	2	1	1	1	1	1	2	2	2	2	2	2	1	4	1
1009	4	2	2	1	1	3	1	1	2	3	4	4	1	2	1	1	1	2	2	2	1	2	2	3	2	2	2	3	2	1	2	1	1	1	1	1	2	1	2	1	1	2	1	1	1	1	1	3	1
1010	3	1	1	1	1	1	1	1	2	1	1	1	1	3	2	2	2	2	3	3	3	3	3	2	2	2	2	3	3	2	2	2	2	2	2	2	1	1	1	1	1	1	1	2	1	1	1	3	2
1011	5	1	1	1	1	1	4	1	1	3	1	2	2	3	2	2	3	3	4	3	2	3	3	3	3	2	2	4	3	3	3	2	2	2	2	2	2	1	1	2	2	2	2	2	2	2	1	4	2
1012	3	2	2	1	2	2	2	4	1	1	1	1	1	4	2	3	3	3	4	4	3	3	2	4	3	3	2	4	3	3	3	1	1	1	1	1	1	1	1	1	1	1	1	1	1	1	1	4	2
1013	3	1	2	1	1	1	2	4	2	4	5	4	3	2	2	2	2	1	3	2	2	2	2	3	2	2	1	3	2	1	1	2	2	2	4	2	2	1	2	2	2	3	2	2	2	1	1	3	2
1014	5	2	2	1	1	2	1	2	2	2	2	2	2	4	2	2	3	2	3	3	2	2	3	3	2	2	1	3	3	2	3	1	1	1	1	1	1	1	1	1	1	1	1	1	1	1	1	4	2
1015	6	4	2	1	1	2	1	1	5	3	1	1	1	4	4	4	2	1	4	3	4	2	3	4	3	2	2	4	4	1	2	3	4	4	4	1	2	2	3	2	1	2	3	2	1	2	1	4	2
1016	2	3	2	1	1	3	1	2	1	2	2	1	1	4	3	2	2	2	3	2	2	4	2	3	2	3	2	3	3	2	4	1	1	1	1	1	1	1	1	1	1	2	1	1	2	1	1	5	1
1017	4	3	2	2	3	3	2	4	3	3	3	3	3	3	2	2	2	2	3	3	2	2	2	3	3	3	2	3	2	2	2	1	1	1	1	1	2	1	1	1	1	1	1	1	1	1	1	4	3
1018	7	1	2	2	1	3	1	2	2	2	2	4	2	2	2	2	1	2	4	2	2	2	3	3	2	3	1	2	3	3	2	2	2	2	2	2	2	2	2	2	2	2	2	2	2	2	1	3	2
1019	2	1	1	1	1	1	1	4	1	2	2	2	2	2	1	1	1	2	2	2	2	4	4	4	4	2	2	2	2	2	2	1	1	1	1	1	1	1	1	1	1	1	1	1	1	1	1	5	1
1020	4	1	1	1	2	1	1	3	2	2	2	2	2	4	1	3	3	4	4	4	4	4	4	4	4	4	4	3	3	2	4	1	1	1	1	1	1	1	1	1	1	1	1	1	1	1	1	4	1
1021	4	2	1	1	1	1	1	3	1	2	3	1	1	4	2	2	2	2	3	2	2	4	3	4	3	3	3	3	4	2	3	1	1	1	1	1	1	1	1	1	1	1	1	1	1	1	1	4	2
1022	3	2	2	2	1	1	2	3	4	3	3	3	3	2	2	2	1	2	2	2	2	2	2	3	2	2	2	3	2	2	3	2	2	2	2	1	2	2	2	2	1	1	1	1	1	1	1	4	2
1023	5	3	1	1	1	1	1	5	1	1	3	3	3	2	2	2	2	2	2	2	2	2	2	2	2	2	2	2	2	2	2	2	2	2	2	2	2	2	2	2	2	2	2	2	2	2	2	3	3
1024	4	3	2	1	4	3	3	4	1	2	2	2	2	2	2	2	3	2	2	2	2	2	3	3	3	2	2	4	2	2	2	1	1	2	1	2	1	1	1	1	1	1	2	1	1	1	1	3	4
1025	5	3	3	3	2	2	3	4	2	4	4	3	3	2	1	1	2	2	2	2	2	2	2	2	2	2	2	2	1	1	3	1	1	1	1	1	1	1	1	1	1	1	1	1	1	1	1	4	3
1026	3	1	1	1	1	1	1	2	1	3	2	1	1	1	1	1	1	2	1	1	1	3	1	2	2	2	2	1	1	1	2	1	2	2	2	1	2	1	1	1	1	2	1	1	1	1	1	5	1
1027	4	3	2	1	2	1	2	3	1	3	2	2	2	3	2	1	3	2	3	3	2	4	3	4	4	4	4	4	4	2	2	1	1	1	1	1	1	1	1	2	2	2	1	1	1	1	1	3	3
1028	6	1	3	3	2	3	3	5	2	5	4	3	5	3	2	2	2	2	3	2	3	3	2	3	2	2	3	2	3	2	2	2	2	3	2	1	2	1	2	2	2	2	2	3	2	1	1	3	3
1029	5	1	3	3	3	3	2	2	2	2	2	2	2	2	2	2	2	2	2	2	2	4	4	4	4	2	2	2	2	2	2	1	1	1	1	1	1	1	1	1	1	1	1	1	1	1	1	5	1
1030	5	1	1	1	2	1	2	3	2	3	3	3	3	2	2	2	2	2	2	2	2	2	2	2	2	2	2	2	2	2	2	2	2	2	2	2	2	2	2	2	2	2	2	2	2	2	2	3	3
1031	4	3	2	1	2	2	1	3	2	3	2	2	1	3	2	2	2	2	2	3	2	3	2	3	3	2	2	3	2	1	4	1	1	1	1	1	1	1	2	1	2	1	1	1	1	1	1	4	2
1032	4	3	1	1	1	1	3	1	1	1	3	2	2	1	1	1	1	1	2	1	1	3	2	4	3	3	2	3	2	1	1	2	2	2	1	1	2	1	1	1	3	1	2	1	1	2	1	5	2
1033	4	2	2	1	3	4	2	2	2	2	2	2	2	2	1	1	1	2	3	2	1	1	3	3	3	2	2	3	2	2	2	2	1	2	2	2	2	1	2	2	3	2	2	1	2	1	1	4	2
1034	2	4	4	2	3	3	1	2	2	4	3	2	2	1	1	1	1	2	1	1	1	2	1	2	2	1	1	1	1	1	1	1	1	2	1	1	1	1	2	1	1	1	1	1	1	1	1	5	2
1035	4	2	2	1	1	1	1	4	1	3	4	1	4	3	2	2	2	1	2	2	2	2	2	2	2	2	1	3	3	2	2	1	1	1	1	1	1	1	1	1	1	1	1	1	2	1	1	3	2
1036	3	2	1	2	4	2	1	1	1	1	1	1	1	4	1	2	4	4	4	4	4	4	4	4	4	4	4	4	4	1	4	1	1	2	1	1	1	1	1	1	2	1	1	1	1	1	1	4	1
1037	4	3	3	3	3	4	1	5	1	5	4	3	3	1	1	1	1	2	2	1	1	2	1	2	1	3	1	3	2	1	1	1	1	2	1	1	1	2	1	1	4	2	1	2	4	1	1	3	3
1038	2	3	2	1	2	1	1	2	1	3	2	1	2	3	3	3	2	2	3	4	2	3	2	4	3	3	2	4	3	2	3	1	1	1	1	1	1	1	1	1	1	1	1	1	1	1	1	5	1
1039	2	3	2	2	2	1	3	2	1	4	3	2	2	2	1	2	1	2	3	3	2	1	2	3	3	2	2	2	3	3	2	2	1	1	1	1	1	1	1	1	1	1	1	1	1	1	1	2	2
1040	5	3	2	2	2	2	2	3	2	2	3	2	2	2	2	2	3	3	2	3	2	3	3	3	3	3	2	3	3	2	2	2	1	1	1	1	1	1	1	1	2	2	1	1	1	1	1	3	3
1041	2	1	1	1	1	1	1	1	1	1	1	1	1	1	1	1	1	1	1	2	1	2	2	4	3	3	3	3	3	2	2	1	2	2	2	1	1	1	1	1	1	1	1	1	1	1	1	5	1
1042	5	3	2	1	2	3	1	4	1	3	3	3	1	2	2	1	1	1	2	1	1	2	1	2	2	2	3	1	3	1	1	1	1	1	2	2	1	2	2	2	2	3	1	3	2	2	1	2	4
1043	2	2	3	2	3	2	3	4	1	2	2	3	3	2	2	3	2	3	3	2	2	3	2	3	3	3	3	2	3	3	3	3	2	2	2	2	2	3	3	3	2	3	2	3	3	2	3	4	3
1044	3	1	1	1	1	1	1	1	1	1	1	1	1	1	1	1	1	2	2	2	1	4	4	4	4	4	4	4	1	1	2	1	1	1	1	1	1	1	1	1	1	1	1	1	1	1	1	5	1
1045	3	1	2	2	2	2	2	3	2	4	3	2	4	2	1	1	1	1	2	2	1	2	1	2	2	2	2	2	1	1	2	2	2	2	2	1	2	2	2	2	2	2	2	2	2	1	1	2	1
1046	7	3	3	3	3	3	3	3	3	3	3	3	3	1	1	1	1	3	3	3	3	3	3	3	3	3	3	3	3	3	3	1	1	1	1	1	1	1	1	1	1	1	1	1	1	1	1	5	2
1047	15	4	3	2	2	4	2	4	2	2	4	4	3	3	3	3	3	2	2	2	2	2	2	3	2	2	2	2	2	2	1	2	1	1	2	1	2	1	1	1	1	2	2	2	1	1	1	4	3
1048	5	4	4	1	1	2	3	4	1	6	4	3	3	2	3	1	1	1	1	1	2	2	2	1	2	1	3	1	1	1	1	1	1	1	1	1	1	1	1	1	1	1	1	1	2	1	1	5	3
1049	3	1	1	1	1	1	1	2	2	2	1	1	1	1	1	1	1	4	3	4	1	4	3	4	4	2	4	3	1	2	3	1	1	1	1	1	1	1	1	1	1	1	1	1	1	1	1	5	2
1050	2	3	2	2	4	2	2	2	2	4	2	2	2	3	1	1	1	2	3	4	1	3	2	3	3	2	3	2	1	1	1	1	1	1	1	1	1	1	1	1	1	1	1	1	1	1	1	4	2
1051	3	3	3	1	1	2	1	5	1	5	1	1	1	1	1	1	1	2	2	2	1	4	1	4	3	2	2	1	1	1	3	2	1	1	1	1	1	1	1	2	1	1	1	1	1	1	1	4	1
[truncated: 54 more columns]
